# Supplementary material for: A Predominant Clonal Thromboembolic Meningoencephalitis Group of Histophilus somni Assigned by Major Outer Membrane Protein Gene Sequencing and Pulsed-Field Gel Electrophoresis
Source: Front Vet Sci. 2018 Sep 19;5:221. doi: 10.3389/fvets.2018.00221 (PMC6156380; doi:10.3389/fvets.2018.00221)
Supplement: Supplementary file 1 [file Table_1.XLSX]

## Sheet: Table S1
Supplementary Table S1. Bacterial isolates used in this study.
ID	Strain	Year	Coutry	Region	Prefecture	Host	Status of animal sampled	Anatomical	MOMP genetic clade	PFGE cluster	Accession No.	Reference or source
BD2	NT-1	1982	Japan	Chubu	Niigata	Cattle	TEME	Brain	Ⅰa	HS1	LC371064	Tanaka et al., 2004
BD6	1953Br	1986	Japan	Chubu	Aichi	Cattle	TEME	Brain	Ⅰa	HS1	LC371065	This work
BD8	D1238	1981	Japan	Chubu	Niigata	Cattle	TEME	Brain	Ⅰa	HS1	AB095102	Tagawa et al., 2000; Tanaka et al., 2004; Khan et al., 2005
BD9	N811	1981	Japan	Chubu	Niigata	Cattle	TEME		Ⅵ	Others	LC371066	Tanaka et al., 2004
BD14	NT4703	1986	Japan	Chubu	Niigata	Cattle	Pneumonia	Lung	Ⅰa	HS1	LC371067	Tanaka et al., 2004
BD18	NT2301	1986	Japan	Chubu	Niigata	Cattle	Pneumonia	Lung	Ⅰa	HS1	AB095103	Tagawa et al., 2000;Tanaka et al., 2004; Khan et al., 2005
BD19	2359		Japan	Chubu	Aichi	Cattle	Pneumonia		Ⅶ	Others	LC371068	This work
BD21	NN-12	1987	Japan	Chubu	Nagano	Cattle	Pneumonia		Ⅶ	Others	LC371070	This work
BD22	FI-5	1986	Japan	Chubu	Fukui	Cattle	Pneumonia		Ⅵ	Others	LC371071	This work
BD29	11-2-1	1988	Japan	Kanto	Ibaraki	Cattle	Carrier	Nasal	Ⅶ	HS5	LC371073	This work
BD31	SO-1	1987	Japan	Chubu	Shizuoka	Cattle	Carrier	Vagina	Ⅶ	HS6	LC371075	This work
BD35	17-8	1985	Japan	Kinki	Kyoto	Cattle	Carrier	Prepuce	Ⅵ	Others	LC371078	Tanaka et al., 2004
BD36	28-1	1985	Japan	Kinki	Kyoto	Cattle	Carrier	Prepuce	Ⅰa	HS1	LC371079	Tanaka et al., 2004
BD37	30-1	1985	Japan	Kinki	Kyoto	Cattle	Carrier	Prepuce	Ⅱ	Others	LC371080	Tanaka et al., 2004
BD38	15-PW	1984	Japan	Kinki	Kyoto	Cattle	Carrier	Prepuce	Ⅷ	Others	LC371081	Tanaka et al., 2004
BD41	OI-5	1986	Japan	Kyusyu	Oita	Cattle	Carrier	Prepuce	Ⅱ	Others	LC371082	This work
BD42	32-1	1985	Japan	Kinki	Kyoto	Cattle	Carrier	Prepuce	Ⅵ	Others	LC371083	This work
BD44	NF-4	1988	Japan	Chugoku and Shikoku	Shimane	Cattle	Carrier	Prepuce	Ⅱ	Others	LC371084	This work
BD45	2-PW-L	1984	Japan	Kinki	Kyoto	Cattle	Carrier	Reproductive organ	Others	Others	LC371085	This work
BD79	HS20-1	1992	Japan	Chugoku and Shikoku	Hiroshima	Cattle	TEME	Brain	Ⅰa	HS1	LC371107	This work
BD82	SAG-4	2005	Japan	Kyusyu	Saga	Cattle	Myocarditis	Heart	Ⅰb	HS8	LC371109	This work
BD101	IK-12	1992	Japan	Kanto	Ibaraki	Cattle	Pneumonia	Lung	Ⅲ	Others	LC371124	This work
BD102	KM-1Ab	1991	Japan	Kyusyu	Kumamoto	Cattle	Abortion	Fetus	Ⅰa	HS1	LC371125	This work
BD103	IK-13	2001	Japan	Kanto	Ibaraki	Cattle	Pneumonia		Ⅶ	Others	LC371126	This work
BD105	HKT-1	2007	Japan	Hokkaido	Hokkaido	Cattle	Mastitis		Ⅱ	Others	LC371127	This work
BD110	GM-26	1989	Japan	Kanto	Gunma	Cattle	TEME	Lung	Ⅰa	HS1	LC371131	This work
BD112	GM-28	1993	Japan	Kanto	Gunma	Cattle	TEME	Lung	Ⅰa	HS1	LC371132	This work
BD113	GM-29	1993	Japan	Kanto	Gunma	Cattle	TEME	Brain	Ⅰb	HS10	LC371133	This work
BD114	GM-30	1993	Japan	Kanto	Gunma	Cattle	Pneumonia	Lung	Ⅶ	Others	LC371134	This work
BD115	GM-31	1993	Japan	Kanto	Gunma	Cattle	Pneumonia	Spleen	Ⅶ	HS5	LC371135	This work
BD117	GM-33	1994	Japan	Kanto	Gunma	Cattle	Pneumonia	Lung	Ⅰb	HS10	LC371136	This work
BD118	GM-34	1995	Japan	Kanto	Gunma	Cattle	Pneumonia	Lung	Ⅰb	HS8	LC371137	This work
BD120	GM-36	1982	Japan	Kanto	Gunma	Cattle	TEME	Brain	Ⅰa	HS1	LC371138	This work
BD121	GM-37	1984	Japan	Kanto	Gunma	Cattle	TEME	Brain	Ⅰa	HS1	LC371139	This work
BD122	GM-38	1985	Japan	Kanto	Gunma	Cattle	TEME	Brain	Ⅰa	HS1	LC371140	This work
BD123	GM-39	1989	Japan	Kanto	Gunma	Cattle		Lung	Ⅰa	HS1	LC371141	This work
BD124	GM-40	1997	Japan	Kanto	Gunma	Cattle	TEME	Brain	Ⅰa	HS1	LC371142	This work
BD130	GM-46	2000	Japan	Kanto	Gunma	Cattle	Pneumonia	Lung	Ⅰb	HS8	LC371143	This work
BD131	GM-47	2003	Japan	Kanto	Gunma	Cattle	TEME	Brain	Ⅵ	Others	LC371144	This work
BD132	GM-48	2005	Japan	Kanto	Gunma	Cattle	Pneumonia	Lung	Ⅰa	HS1	LC371145	This work
BD133	GM-49	2005	Japan	Kanto	Gunma	Cattle	Pneumonia	Lung	Ⅱ	HS3	LC371146	This work
BD134	GM-50	2005	Japan	Kanto	Gunma	Cattle	Pneumonia	Lung	Ⅱ	HS3	LC371147	This work
BD135	GM-51	2005	Japan	Kanto	Gunma	Cattle		Nasal	Ⅰb	HS10	LC371148	This work
BD136	GM-52	2006	Japan	Kanto	Gunma	Cattle	TEME	Brain	Ⅱ	HS3	LC371149	This work
BD137	GM-53	2006	Japan	Kanto	Gunma	Cattle	Pneumonia	Lung	Ⅰb	HS8	LC371150	This work
BD139	GM-55	2006	Japan	Kanto	Gunma	Cattle	TEME	Brain	Ⅰa	HS1	LC371151	This work
BD140	GM-56	2008	Japan	Kanto	Gunma	Cattle		Heart	Ⅰa	HS1	LC371152	This work
BD141	AM-1(715)	2008	Japan	Tohoku	Aomori	Cattle	Respiratory	Nasal	Ⅵ	Others	LC371153	This work
BD143	AM-3(744)	2008	Japan	Tohoku	Aomori	Cattle	Respiratory	Nasal	Ⅰa	HS1	LC371154	This work
BD144	AM-4(745)	2008	Japan	Tohoku	Aomori	Cattle	Respiratory	Nasal	Ⅰb	HS8	LC371155	This work
BD170	7-7-1	1987	Japan	Kanto	Ibaraki	Cattle	Carrier	Nasal	Ⅶ	HS6	LC371156	This work
BD173	8-2-1	1988	Japan	Kanto	Ibaraki	Cattle	Carrier	Nasal	Ⅰa	HS1	LC371157	This work
BD174	8-5-1	1988	Japan	Kanto	Ibaraki	Cattle	Carrier	Nasal	Ⅶ	HS6	LC371158	This work
BD189	TOT-13	1986	Japan	Chugoku and Shikoku	Tottori	Cattle	TEME		Ⅰa	HS1	LC371159	This work
BD193	SG-5	1985	Japan	Kinki	Shiga	Cattle	Pneumonia		Ⅶ	HS5	LC371160	This work
BD197	NN-1	1983	Japan	Chubu	Nagano	Cattle	TEME		Ⅰa	HS1	LC371161	This work
BD198	NN-2	1984	Japan	Chubu	Nagano	Cattle	TEME		Ⅰa	HS1	LC371162	This work
BD200	NN-7	1986	Japan	Chubu	Nagano	Cattle	TEME		Ⅰa	HS1	LC371163	This work
BD202	NN-11	1987	Japan	Chubu	Nagano	Cattle	TEME		Ⅰa	HS1	LC371164	This work
BD209	YG-10		Japan	Chugoku and Shikoku	Yamaguchi	Cattle	TEME		Ⅰa	HS1	LC371165	This work
BD213	ST3-2	1988	Japan	Kanto	Saitama	Cattle	TEME		Ⅰa	HS1	LC371166	This work
BD230	SO-16	1988	Japan	Chubu	Shizuoka	Cattle	Carrier	Vagina	Ⅱ	Others	LC371167	This work
BD233	SO-19	1988	Japan	Chubu	Shizuoka	Cattle	Carrier	Vagina	Ⅶ	HS6	LC371168	This work
BD239	SO-29	1988	Japan	Chubu	Shizuoka	Cattle	Carrier	Vagina	Ⅵ	Others	LC371169	This work
BD244	OI-6	1986	Japan	Kyusyu	Oita	Cattle	Carrier	Prepuce	Ⅰa	HS1	LC371170	This work
BD266	SO-9	1987	Japan	Chubu	Shizuoka	Cattle	Pneumonia		Ⅰa	HS1	LC371171	This work
BD267	CB-15	1986	Japan	Kanto	Chiba	Cattle	Respiratory		Ⅰa	HS1	LC371172	This work
BD268	CB-17	1986	Japan	Kanto	Chiba	Cattle	TEME	Lung	Ⅰa	HS1	LC371173	This work
BD270	CB-27	1988	Japan	Kanto	Chiba	Cattle	TEME	Lung	Ⅰa	HS1	LC371174	This work
BD271	CB-29	1988	Japan	Kanto	Chiba	Cattle	Respiratory		Ⅰa	HS1	LC371175	This work
BD272	FO-1	1987	Japan	Kyusyu	Fukuoka	Cattle	TEME		Ⅰa	HS1	LC371176	This work
BD293	GM638-08-637	2009	Japan	Kanto	Gunma	Cattle	TEME	Heart	Ⅰa	HS1	LC371177	This work
BD294	GM743-10-94	2010	Japan	Kanto	Gunma	Cattle	TEME	Brain	Ⅰa	HS1	LC371178	This work
BD296	CB-3a	1979	Japan	Kanto	Chiba	Cattle	TEME		Ⅱ	HS3	LC371179	This work
BD307	GM-19	Before 1981	Japan	Kanto	Gunma	Cattle	TEME		Ⅰa	HS1	LC371180	This work
BD316	HD-10	Before 1982	Japan	Hokkaido	Hokkaido	Cattle	TEME		Ⅰa	HS1	LC371181	This work
BD318	HD-12	Before 1982	Japan	Hokkaido	Hokkaido	Cattle	TEME		Ⅰa	HS1	LC371182	This work
BD319	HD-13	Before 1982	Japan	Hokkaido	Hokkaido	Cattle			Ⅵ	Others	LC371183	This work
BD321	IT-3	Before 1981	Japan	Tohoku	Iwate	Cattle	TEME		Ⅰa	HS1	LC371184	This work
BD324	ME-1	1980	Japan	Chubu	Mie	Cattle			Ⅰa	HS1	LC371185	This work
BD326	MG-1	1981	Japan	Tohoku	Miyagi	Cattle	TEME		Ⅰa	HS1	LC371186	This work
BD328	MG-3	Before 1982	Japan	Tohoku	Miyagi	Cattle	TEME		Ⅰa	HS1	LC371187	This work
BD330	MK-1	Before 1981	Japan	Kyusyu	Miyazaki	Cattle	TEME		Ⅰa	HS1	LC371188	This work
BD336	SIZUOKA-1	Before 1980	Japan	Chubu	Shizuoka	Cattle	TEME		Ⅰa	HS1	LC371189	This work
BD337	SM-1	Before 1981	Japan	Kanto	Saitama	Cattle	TEME	Heart	Ⅰa	HS1	LC371190	This work
BD338	SM-2	Before 1981	Japan	Kanto	Saitama	Cattle	TEME		Ⅰa	HS1	LC371191	This work
BD340	SIMANE-8	1978	Japan	Chugoku and Shikoku	Shimane	Cattle	TEME		Ⅰa	HS1	LC371192	This work
BD345	YT-4	Before 1981	Japan	Tohoku	Yamagata	Cattle	TEME		Ⅰa	HS1	LC371193	This work
BD585	NN-10	Before 1987	Japan	Chubu	Nagano	Cattle			Ⅵ	Others	LC371194	This work
BD686	M1-Br	1979	Japan	Chubu	Mie	Cattle	TEME		Ⅰa	HS1	LC371208	This work
BD699	FO-5B14(FO-1)	2004	Japan	Kyusyu	Fukuoka	Cattle	Pneumonia		Ⅶ	HS9	LC371209	This work
BD701	FO-6D4(FO-3)	2006	Japan	Kyusyu	Fukuoka	Cattle	Myocarditis	Heart	Ⅱ	HS3	LC371210	This work
BD702	FO-6D8(FO-4)	2006	Japan	Kyusyu	Fukuoka	Cattle	Myocarditis	Heart	Ⅱ	HS3	LC371211	This work
BD708	SAG17-16(SAG-1)	2005	Japan	Kyusyu	Saga	Cattle	Pneumonia	Lung	Ⅶ	HS9	LC371212	This work
BD709	SAG17-17(SAG-2)	2005	Japan	Kyusyu	Saga	Cattle	Pneumonia		Ⅶ	HS9	LC371213	This work
BD711	KM-1#1(KM-1)	2005	Japan	Kyusyu	Kumamoto	Cattle	Pneumonia	Lung	Ⅶ	HS9	LC371214	This work
BD712	KM-1#2(KM-2)	2005	Japan	Kyusyu	Kumamoto	Cattle	Pneumonia	Lung	Ⅱ	HS3	LC371215	This work
BD951	KM-3	2009	Japan	Kyusyu	Kumamoto	Cattle	TEME	Medulla	Ⅰa	HS1	LC371217	This work
BD1157	GUNMA-1	Around 1980	Japan	Kanto	Gunma	Cattle	TEME	Brain	Ⅰa	HS1	LC371222	This work
BD1240	7-14-8	1987	Japan	Kanto	Ibaraki	Cattle	Carrier	Nasal	Ⅶ	HS6	LC371223	This work
BD1267	Tokushima-H24	2012	Japan	Chugoku and Shikoku	Tokushima	Cattle	Pneumonia	Lung	Ⅶ	Others	LC371224	This work
BD1268	Tokushima-YS	2014	Japan	Chugoku and Shikoku	Tokushima	Cattle	Myocarditis	Heart	Ⅰa	HS1	LC371225	This work
BD1292	N15	1999	Japan	Chugoku and Shikoku	Yamaguchi	Cattle	TEME	Brain	Ⅰa	HS1	LC160241	Ohishi et al., 2017
BD1293	N40	2000	Japan	Chugoku and Shikoku	Yamaguchi	Cattle	Respiratory	Nasal	Ⅰa	HS1	LC160242	Ohishi et al., 2017
BD1294	N47	2001	Japan	Chugoku and Shikoku	Yamaguchi	Cattle	Respiratory	Nasal	Ⅰb	HS8	LC160243	Ohishi et al., 2017
BD1295	N54	2001	Japan	Chugoku and Shikoku	Yamaguchi	Cattle	TEME	Brain	Ⅰa	HS1	LC160244	Ohishi et al., 2017
BD1296	N73	2002	Japan	Chugoku and Shikoku	Yamaguchi	Cattle	Respiratory	Nasal	Ⅰb	HS8	LC160245	Ohishi et al., 2017
BD1297	M394	2006	Japan	Chugoku and Shikoku	Yamaguchi	Cattle	Respiratory	Nasal	Ⅰb	HS8	LC160246	Ohishi et al., 2017
BD1298※	M395	2006	Japan	Chugoku and Shikoku	Yamaguchi	Cattle	Myocarditis	Liver	Ⅱ	HS3	LC160247	Ohishi et al., 2017
BD1299※	M396	2006	Japan	Chugoku and Shikoku	Yamaguchi	Cattle	Myocarditis	Heart	Ⅱ	HS3	LC160248	Ohishi et al., 2017
BD1303	M433	2006	Japan	Chugoku and Shikoku	Yamaguchi	Cattle	Carrier	Nasal	Ⅶ	HS5	LC160252	Ohishi et al., 2017
BD1307	M881	2008	Japan	Chugoku and Shikoku	Yamaguchi	Cattle	Respiratory	Lung	Ⅰb	HS10	LC160256	Ohishi et al., 2017
BD1310	M1397	2010	Japan	Chugoku and Shikoku	Yamaguchi	Cattle	Pneumonia	Lung	Ⅰa	HS1	LC160259	Ohishi et al., 2017
BD1311	D175	2011	Japan	Chugoku and Shikoku	Yamaguchi	Cattle		Lung	Ⅰa	HS1	LC160260	Ohishi et al., 2017
BD1312	D328	2011	Japan	Chugoku and Shikoku	Yamaguchi	Cattle	Respiratory	Lung	Ⅶ	HS5	LC160261	Ohishi et al., 2017
BD1313	D994	2015	Japan	Chugoku and Shikoku	Yamaguchi	Cattle	Pneumonia	Lung	Ⅰa	HS1	LC160262	Ohishi et al., 2017
BD1314	D995	2015	Japan	Chugoku and Shikoku	Yamaguchi	Cattle	Mastitis	Milk	Ⅶ	Others	LC160263	Ohishi et al., 2017
BD1316	IW-1	Around 2005	Japan	Tohoku	Iwate	Cattle			Ⅰb	HS10	LC371227	This work
BD1317	KM-3 original	2005	Japan	Kyusyu	Kumamoto	Cattle	Pneumonia	Lung	Ⅶ	HS9	LC371228	This work
BD1318	NGS-1	2015	Japan	Kyusyu	Nagasaki	Cattle	Pneumonia	Lung	Ⅰb	HS10	LC371229	This work
BD1320	NGS-3	2015	Japan	Kyusyu	Nagasaki	Cattle	Pneumonia	Lung	Ⅱ	HS4	LC371230	This work
BD1344	YGT16-42	2004	Japan	Tohoku	Yamagata	Cattle	Mastitis	Milk	Ⅰa	HS1	LC371231	This work
BD1345	YGT17-1	2005	Japan	Tohoku	Yamagata	Cattle	Pneumonia	Lung	Ⅰb	HS10	LC371232	This work
BD1346	YGT17-63	2006	Japan	Tohoku	Yamagata	Cattle	TEME	Brain	Ⅰa	HS1	LC371233	This work
BD1347	YGT18-27	2006	Japan	Tohoku	Yamagata	Cattle	Pneumonia	Lung	Ⅱ	HS3	LC371234	This work
BD1348	YGT18-102	2006	Japan	Tohoku	Yamagata	Cattle	Respiratory	Nasal	Ⅰb	HS10	LC371235	This work
BD1349	YGT18-108	2006	Japan	Tohoku	Yamagata	Cattle	Respiratory	Nasal	Ⅱ	HS3	LC371236	This work
BD1350	YGT20-130	2008	Japan	Tohoku	Yamagata	Cattle	Pneumonia	Lung	Ⅰb	HS10	LC371237	This work
BD1351	YGT20-166	2009	Japan	Tohoku	Yamagata	Cattle	Pneumonia	Lung	Ⅱ	HS4	LC371238	This work
BD1352	YGT21-219	2009	Japan	Tohoku	Yamagata	Cattle	Pneumonia	Lung	Ⅶ	HS5	LC371239	This work
BD1353	YGT27-6	2015	Japan	Tohoku	Yamagata	Cattle	Pneumonia	Lung	Ⅱ	HS4	LC371240	This work
BD1354	YGT27-87	2015	Japan	Tohoku	Yamagata	Cattle	Pneumonia	Lung	Ⅱ	HS4	LC371241	This work
BD1	8025(T)	1978	USA			Cattle	TEME	Brain	Ⅰa	HS1	AB095101	Tanaka et al., 2004; Khan et al., 2005
BD20	606	1977	Switzerland			Cattle	Pneumonia	Lung	Ⅱ	Others	LC371069	Fussing and Wegener, 1993; Tanaka et al., 2004
BD25	516	1974	Switzerland			Cattle	Carrier	Nasal	Ⅰa	Others	LC371072	Corboz and Nicolet, 1975
BD30	103	1981	Switzerland			Cattle	Carrier	Nasal	Ⅶ	Others	LC371074	Tanaka et al., 2004
BD32	540	1976	Switzerland			Cattle	Abortion	Fetus	Ⅶ	Others	AB095106	Tanaka et al., 2004; Khan et al., 2005
BD33	43	1976	Switzerland			Cattle	Endometritis	Uterus	Ⅷ	Others	LC371076	Tanaka et al., 2004
BD34	719	1976	Switzerland			Cattle	Purulent semen	Semen	Ⅶ	Others	LC371077	Tanaka et al., 2004
BD51	0289	Before 1990	USA			Cattle	TEME	Brain	Ⅰa	HS1	LC371090	Tagawa et al., 2000; Tanaka et al., 2004
BD52	109B	Before 1990	USA			Cattle	TEME	Brain	Ⅰa	HS1	LC371091	Kania et al., 1990; Tagawa et al., 2000
BD53	1542	Before 1990	USA			Cattle	Pneumonia	Lung	Ⅰa	HS1	LC371092	Kania et al., 1990; Tagawa et al., 2000
BD54	2336	Before 1987	USA			Cattle	Pneumonia	Lung	Ⅰb	HS8	AB095104	Kania et al., 1990; Tagawa et al., 2000; Tanaka et al., 2004; Khan et al., 2005
BD55	3581	Before1990	USA			Cattle	Pneumonia	Lung	Ⅱ	Others	LC371093	Kania et al., 1990
BD56	3415-2	Before1990	USA			Cattle	Pneumonia	Lung	Ⅵ	Others	LC371094	Kania et al., 1990; Tagawa et al., 2000
BD57	1297	Before 1990	USA			Cattle	Pneumonia	Lung	Ⅰa	HS1	LC371095	Kania et al., 1990; Tagawa et al., 2000
BD58	41VC	Before 1990	USA			Cattle	Carrier	Vagina	Ⅷ	Others	LC371096	Kania et al., 1990; Tagawa et al., 2000; Tanaka et al., 2004
BD59	202V	Before1990	USA			Cattle	Carrier	Vagina	Ⅱ	Others	LC371097	Kania et al., 1990; Tagawa et al., 2000
BD60	208V	Before1990	USA			Cattle	Carrier	Vagina	Ⅱ	Others	LC371098	Kania et al., 1990; Tagawa et al., 2000
BD63	24P	Before 1990	USA			Cattle	Carrier	Prepuce	Ⅲ	Others	LC371099	Kania et al., 1990; Tagawa et al., 2000; Tanaka et al., 2004
BD64	129Pt	Before 1990	USA			Cattle	Carrier	Prepuce	Others	Others	AB095107	Kania et al., 1990; Tagawa et al., 2000; Tanaka et al., 2004; Khan et al., 2005
BD65	1030	Before 1990	USA			Cattle	Abortion	Uterus	Ⅵ	Others	LC371100	Kania et al., 1990; Tagawa et al., 2000
BD66	2069	Before 1990	USA			Cattle	Abortion	Cervix	Ⅵ	Others	LC371101	Kania et al., 1990; Tagawa et al., 2000
BD67	570	Before 1990	USA			Cattle	Abortion		Ⅶ	Others	LC371102	Kania et al., 1990; Tagawa et al., 2000
BD68	649	Before 1986	USA			Cattle	Abortion	Fetus	Ⅵ	Others	AB095105	Ward et al., 1995; Tagawa et al., 2000; Tanaka et al., 2004; Khan et al., 2005
BD69	90-1574	Before 1995	USA			Cattle	Myocarditis	Heart	Ⅰb	HS8	LC371103	Ward et al., 1995; Tagawa et al., 2000; Tanaka et al., 2004
BD74	127P	Before 1990	USA			Cattle	Carrier	Prepuce	Ⅲ	Others	LC371105	Kania et al., 1990; Tagawa et al., 2000; Tanaka et al., 2004
BD76	V3	Before 1997	UK			Cattle		Vesibular opening	Ⅵ	Others	LC371106	Appuhamy et al., 1997
BD80	SA03	Before 1997	UK			Cattle			Ⅰa	HS1	LC371108	Appuhamy et al., 1997
BD83	SA01	Before 1997	UK			Cattle			Ⅰa	Others	LC371110	Appuhamy et al., 1997
BD84	SA02	Before 1997	UK			Cattle			Ⅰa	Others	LC371111	Appuhamy et al., 1997
BD85	SA05	Before 1997	UK			Cattle	Pneumonia	Lung	Ⅰa	HS1	LC371112	Appuhamy et al., 1997
BD86	SA07	Before 1997	UK			Cattle	Pneumonia	Lung	Ⅰa	HS1	LC371113	Appuhamy et al., 1997
BD87	SA14	Before 1997	UK			Cattle	Pneumonia	Lung	Ⅰa	HS1	LC371114	Appuhamy et al., 1997
BD88	SA17	Before 1997	UK			Cattle		Lung	Ⅰa	HS1	LC371115	Appuhamy et al., 1997
BD89	SA21	Before 1997	UK			Cattle		Prepuce	Ⅰa	Others	LC371116	Appuhamy et al., 1997
BD92	SA06	Before 1997	UK			Cattle		Lung	Ⅰa	HS1	LC371117	Appuhamy et al., 1997
BD93	SA15	Before 1997	UK			Cattle	Pneumonia	Lung	Ⅰa	HS1	LC371118	Appuhamy et al., 1997
BD94	SA19	Before 1997	UK			Cattle	Pneumonia	Lung	Ⅰa	HS1	LC371119	Appuhamy et al., 1997
BD95	SA20	Before 1997	UK			Cattle	Pneumonia	Lung	Ⅰa	HS1	LC371120	Appuhamy et al., 1997
BD96	SA23	Before 1997	UK			Cattle		Prepuce	Ⅰa	Others	LC371121	Appuhamy et al., 1997
BD98	SA22	Before 1997	UK			Cattle		Prepuce	Ⅷ	Others	LC371122	Appuhamy et al., 1997
BD100	SA13	Before 1997	UK			Cattle	Pneumonia	Lung	Ⅶ	Others	LC371123	Appuhamy et al., 1997
BD107	SA04	Before 1997	UK			Cattle	Pneumonia	Lung	Ⅱ	HS3	LC371128	Appuhamy et al., 1997
BD108	X1	Before 1997	UK			Cattle		Cervix	Ⅶ	Others	LC371129	Appuhamy et al., 1997
BD109	ATCC25836	Before 1973	USA			Cattle	TEME	Brain	Ⅶ	Others	LC371130	Tagawa et al., 1993
BD726	ATCC43626	Before 1985	USA			Cattle			Ⅰa	HS1	LC371216	Appuhamy et al., 1997
BD1098	BI-289	2010	Australia			Cattle	Pneumonia	Lung	Ⅰa	HS1	LC371218	This work
BD1099	BI-894	2011	Australia			Cattle	Pneumonia	Lung	Ⅲ	Others	LC371219	This work
BD1101	BI-825	2011	Australia			Cattle	Pneumonia	Lung	Ⅶ	Others	LC371220	This work
BD1103	BI-1430	2011	Australia			Cattle	TEME	Brain	Ⅰa	HS1	LC371221	This work
BD46	1344	Before 1983	USA			Sheep	Septicemia		Ⅳ	Others	LC371086	Tanaka et al., 2004
BD47	H989	Before 1977	Canada			Sheep	Septicemia	Blood	Ⅴ	Others	LC371087	Tanaka et al., 2004
BD48	80-6933	Before 1993	Canada			Sheep			Ⅴ	Others	LC371088	Tanaka et al., 2004
BD49	81-2837	Before 1993	Canada			Sheep			Ⅴ	Others	LC371089	Tanaka et al., 2004
BD70	L1203B	Before 1985	USA			Sheep	Orchitis		Ⅳ	HS7	LC371104	Ward et al., 1995; Tagawa et al., 2000; Tanaka et al., 2004
BD673	SA46	Before 1998	UK			Sheep		Semen	Ⅴ	HS7	LC371195	Appuhamy et al., 1998
BD674	SA08	Before 1997	UK			Sheep		Semen	Ⅴ	Others	LC371196	Appuhamy et al., 1997; Tanaka et al., 2004
BD675	SA16	Before 1997	UK			Sheep		Semen	Ⅳ	HS2	LC371197	Appuhamy et al., 1997
BD676	SA24	Before 1998	UK			Sheep		Semen	Ⅳ	Others	LC371198	Appuhamy et al., 1998
BD677	SA27	Before 1998	UK			Sheep		Semen	Ⅴ	HS2	LC371199	Appuhamy et al., 1998
BD678	SA29	Before 1998	UK			Sheep		Semen	Ⅴ	HS7	LC371200	Appuhamy et al., 1998
BD679	SA44	Before 1998	UK			Sheep		Semen	Ⅴ	HS2	LC371201	Appuhamy et al., 1998
BD680	SA45	Before 1998	UK			Sheep		Semen	Ⅴ	HS7	LC371202	Appuhamy et al., 1998
BD681	SA55	Before 1998	UK			Sheep		Semen	Ⅴ	HS2	LC371203	Appuhamy et al., 1998
BD682	SA56	Before 1998	UK			Sheep		Vagina	Ⅴ	Others	LC371204	Appuhamy et al., 1998
BD683	SA69	Before 1998	UK			Sheep		Semen	Ⅴ	Others	LC371205	Appuhamy et al., 1998; Tanaka et al., 2004
BD684	SA72	Before 1998	UK			Sheep		Prepuce	Ⅳ	Others	LC371206	Appuhamy et al., 1998; Tanaka et al., 2004
BD685	SA73	Before 1998	UK			Sheep		Semen	Ⅴ	HS7	LC371207	Appuhamy et al., 1998
BD1290	SA53	Before 1998	UK			Sheep		Semen	Ⅴ	Others	LC371226	Appuhamy et al., 1998; Tanaka et al., 2004
※ BD1298 and BD1299 were isolated from the same histophilosis case.
References Appuhamy, S., Low, J. C., Coote, J. D., and Parton, R. (1998) PCR methods and plasmid profile analysis for characterization of Histophilus ovis strains. J. Med. Microbiol. 47, 987-992. Appuhamy, S., Parton, R., Coote, J. D., and Gibbs, H. A. (1997) Genomic Fingerprinting of Haemophilus somnus by a Combination PCR. J. Clin. Microbiol. 35, 288-291. Corboz, V. L., and Nicolet, J. (1975) I…
