# Supplementary material for: A Predominant Clonal Thromboembolic Meningoencephalitis Group of Histophilus somni Assigned by Major Outer Membrane Protein Gene Sequencing and Pulsed-Field Gel Electrophoresis
Source: Front Vet Sci. 2018 Sep 19;5:221. doi: 10.3389/fvets.2018.00221 (PMC6156380; doi:10.3389/fvets.2018.00221)
Supplement: Supplementary file 2 [file Table_2.XLSX]

## Sheet: Table S2
Supplementary Table S2. Evolutionary divergence among the MOMP gene sequences of isolates used in this study, as estimated by round-robin analysis.
The number of base difference per site from between sequences are shown. Standard error estimates are shown above the diagonal and were obtained by a bootstrap procedure (1000 replicates). Cells were colored red to green according to the number of base difference per site and standard error. Codon positions included were 1st. All positions containing gaps and missing data were eliminated. This an…
	Isolate	SA06	BD951	SA15	SA19	SA20	SA05	SA07	SA14	SA17	BD8	BD79	BD686	BD6	1542	1297	0289	109B	BD36	BD340	BD345	BD336	BD337	BD338	BD307	BD316	BD318	BD321	BD324	BD326	BD328	BD330	BD293	BD294	BD266	BD267	BD268	BD270	BD271	BD272	BD244	BD213	BD200	BD202	BD209	BD2	BD197	BD198	BD18
Isolate	MOMP genetic clade	Ia	Ia	Ia	Ia	Ia	Ia	Ia	Ia	Ia	Ia	Ia	Ia	Ia	Ia	Ia	Ia	Ia	Ia	Ia	Ia	Ia	Ia	Ia	Ia	Ia	Ia	Ia	Ia	Ia	Ia	Ia	Ia	Ia	Ia	Ia	Ia	Ia	Ia	Ia	Ia	Ia	Ia	Ia	Ia	Ia	Ia	Ia	Ia
SA06	Ia		0	0	0	0	0	0	0	0	0	0	0	0	0	0	0	0	0	0	0	0	0	0	0	0	0	0	0	0	0	0	0	0	0	0	0	0	0	0	0	0	0	0	0	0	0	0	0
BD951	Ia	0		0	0	0	0	0	0	0	0	0	0	0	0	0	0	0	0	0	0	0	0	0	0	0	0	0	0	0	0	0	0	0	0	0	0	0	0	0	0	0	0	0	0	0	0	0	0
SA15	Ia	0	0		0	0	0	0	0	0	0	0	0	0	0	0	0	0	0	0	0	0	0	0	0	0	0	0	0	0	0	0	0	0	0	0	0	0	0	0	0	0	0	0	0	0	0	0	0
SA19	Ia	0	0	0		0	0	0	0	0	0	0	0	0	0	0	0	0	0	0	0	0	0	0	0	0	0	0	0	0	0	0	0	0	0	0	0	0	0	0	0	0	0	0	0	0	0	0	0
SA20	Ia	0	0	0	0		0	0	0	0	0	0	0	0	0	0	0	0	0	0	0	0	0	0	0	0	0	0	0	0	0	0	0	0	0	0	0	0	0	0	0	0	0	0	0	0	0	0	0
SA05	Ia	0	0	0	0	0		0	0	0	0	0	0	0	0	0	0	0	0	0	0	0	0	0	0	0	0	0	0	0	0	0	0	0	0	0	0	0	0	0	0	0	0	0	0	0	0	0	0
SA07	Ia	0	0	0	0	0	0		0	0	0	0	0	0	0	0	0	0	0	0	0	0	0	0	0	0	0	0	0	0	0	0	0	0	0	0	0	0	0	0	0	0	0	0	0	0	0	0	0
SA14	Ia	0	0	0	0	0	0	0		0	0	0	0	0	0	0	0	0	0	0	0	0	0	0	0	0	0	0	0	0	0	0	0	0	0	0	0	0	0	0	0	0	0	0	0	0	0	0	0
SA17	Ia	0	0	0	0	0	0	0	0		0	0	0	0	0	0	0	0	0	0	0	0	0	0	0	0	0	0	0	0	0	0	0	0	0	0	0	0	0	0	0	0	0	0	0	0	0	0	0
BD8	Ia	0	0	0	0	0	0	0	0	0		0	0	0	0	0	0	0	0	0	0	0	0	0	0	0	0	0	0	0	0	0	0	0	0	0	0	0	0	0	0	0	0	0	0	0	0	0	0
BD79	Ia	0	0	0	0	0	0	0	0	0	0		0	0	0	0	0	0	0	0	0	0	0	0	0	0	0	0	0	0	0	0	0	0	0	0	0	0	0	0	0	0	0	0	0	0	0	0	0
BD686	Ia	0	0	0	0	0	0	0	0	0	0	0		0	0	0	0	0	0	0	0	0	0	0	0	0	0	0	0	0	0	0	0	0	0	0	0	0	0	0	0	0	0	0	0	0	0	0	0
BD6	Ia	0	0	0	0	0	0	0	0	0	0	0	0		0	0	0	0	0	0	0	0	0	0	0	0	0	0	0	0	0	0	0	0	0	0	0	0	0	0	0	0	0	0	0	0	0	0	0
1542	Ia	0	0	0	0	0	0	0	0	0	0	0	0	0		0	0	0	0	0	0	0	0	0	0	0	0	0	0	0	0	0	0	0	0	0	0	0	0	0	0	0	0	0	0	0	0	0	0
1297	Ia	0	0	0	0	0	0	0	0	0	0	0	0	0	0		0	0	0	0	0	0	0	0	0	0	0	0	0	0	0	0	0	0	0	0	0	0	0	0	0	0	0	0	0	0	0	0	0
0289	Ia	0	0	0	0	0	0	0	0	0	0	0	0	0	0	0		0	0	0	0	0	0	0	0	0	0	0	0	0	0	0	0	0	0	0	0	0	0	0	0	0	0	0	0	0	0	0	0
109B	Ia	0	0	0	0	0	0	0	0	0	0	0	0	0	0	0	0		0	0	0	0	0	0	0	0	0	0	0	0	0	0	0	0	0	0	0	0	0	0	0	0	0	0	0	0	0	0	0
BD36	Ia	0	0	0	0	0	0	0	0	0	0	0	0	0	0	0	0	0		0	0	0	0	0	0	0	0	0	0	0	0	0	0	0	0	0	0	0	0	0	0	0	0	0	0	0	0	0	0
BD340	Ia	0	0	0	0	0	0	0	0	0	0	0	0	0	0	0	0	0	0		0	0	0	0	0	0	0	0	0	0	0	0	0	0	0	0	0	0	0	0	0	0	0	0	0	0	0	0	0
BD345	Ia	0	0	0	0	0	0	0	0	0	0	0	0	0	0	0	0	0	0	0		0	0	0	0	0	0	0	0	0	0	0	0	0	0	0	0	0	0	0	0	0	0	0	0	0	0	0	0
BD336	Ia	0	0	0	0	0	0	0	0	0	0	0	0	0	0	0	0	0	0	0	0		0	0	0	0	0	0	0	0	0	0	0	0	0	0	0	0	0	0	0	0	0	0	0	0	0	0	0
BD337	Ia	0	0	0	0	0	0	0	0	0	0	0	0	0	0	0	0	0	0	0	0	0		0	0	0	0	0	0	0	0	0	0	0	0	0	0	0	0	0	0	0	0	0	0	0	0	0	0
BD338	Ia	0	0	0	0	0	0	0	0	0	0	0	0	0	0	0	0	0	0	0	0	0	0		0	0	0	0	0	0	0	0	0	0	0	0	0	0	0	0	0	0	0	0	0	0	0	0	0
BD307	Ia	0	0	0	0	0	0	0	0	0	0	0	0	0	0	0	0	0	0	0	0	0	0	0		0	0	0	0	0	0	0	0	0	0	0	0	0	0	0	0	0	0	0	0	0	0	0	0
BD316	Ia	0	0	0	0	0	0	0	0	0	0	0	0	0	0	0	0	0	0	0	0	0	0	0	0		0	0	0	0	0	0	0	0	0	0	0	0	0	0	0	0	0	0	0	0	0	0	0
BD318	Ia	0	0	0	0	0	0	0	0	0	0	0	0	0	0	0	0	0	0	0	0	0	0	0	0	0		0	0	0	0	0	0	0	0	0	0	0	0	0	0	0	0	0	0	0	0	0	0
BD321	Ia	0	0	0	0	0	0	0	0	0	0	0	0	0	0	0	0	0	0	0	0	0	0	0	0	0	0		0	0	0	0	0	0	0	0	0	0	0	0	0	0	0	0	0	0	0	0	0
BD324	Ia	0	0	0	0	0	0	0	0	0	0	0	0	0	0	0	0	0	0	0	0	0	0	0	0	0	0	0		0	0	0	0	0	0	0	0	0	0	0	0	0	0	0	0	0	0	0	0
BD326	Ia	0	0	0	0	0	0	0	0	0	0	0	0	0	0	0	0	0	0	0	0	0	0	0	0	0	0	0	0		0	0	0	0	0	0	0	0	0	0	0	0	0	0	0	0	0	0	0
BD328	Ia	0	0	0	0	0	0	0	0	0	0	0	0	0	0	0	0	0	0	0	0	0	0	0	0	0	0	0	0	0		0	0	0	0	0	0	0	0	0	0	0	0	0	0	0	0	0	0
BD330	Ia	0	0	0	0	0	0	0	0	0	0	0	0	0	0	0	0	0	0	0	0	0	0	0	0	0	0	0	0	0	0		0	0	0	0	0	0	0	0	0	0	0	0	0	0	0	0	0
BD293	Ia	0	0	0	0	0	0	0	0	0	0	0	0	0	0	0	0	0	0	0	0	0	0	0	0	0	0	0	0	0	0	0		0	0	0	0	0	0	0	0	0	0	0	0	0	0	0	0
BD294	Ia	0	0	0	0	0	0	0	0	0	0	0	0	0	0	0	0	0	0	0	0	0	0	0	0	0	0	0	0	0	0	0	0		0	0	0	0	0	0	0	0	0	0	0	0	0	0	0
BD266	Ia	0	0	0	0	0	0	0	0	0	0	0	0	0	0	0	0	0	0	0	0	0	0	0	0	0	0	0	0	0	0	0	0	0		0	0	0	0	0	0	0	0	0	0	0	0	0	0
BD267	Ia	0	0	0	0	0	0	0	0	0	0	0	0	0	0	0	0	0	0	0	0	0	0	0	0	0	0	0	0	0	0	0	0	0	0		0	0	0	0	0	0	0	0	0	0	0	0	0
BD268	Ia	0	0	0	0	0	0	0	0	0	0	0	0	0	0	0	0	0	0	0	0	0	0	0	0	0	0	0	0	0	0	0	0	0	0	0		0	0	0	0	0	0	0	0	0	0	0	0
BD270	Ia	0	0	0	0	0	0	0	0	0	0	0	0	0	0	0	0	0	0	0	0	0	0	0	0	0	0	0	0	0	0	0	0	0	0	0	0		0	0	0	0	0	0	0	0	0	0	0
BD271	Ia	0	0	0	0	0	0	0	0	0	0	0	0	0	0	0	0	0	0	0	0	0	0	0	0	0	0	0	0	0	0	0	0	0	0	0	0	0		0	0	0	0	0	0	0	0	0	0
BD272	Ia	0	0	0	0	0	0	0	0	0	0	0	0	0	0	0	0	0	0	0	0	0	0	0	0	0	0	0	0	0	0	0	0	0	0	0	0	0	0		0	0	0	0	0	0	0	0	0
BD244	Ia	0	0	0	0	0	0	0	0	0	0	0	0	0	0	0	0	0	0	0	0	0	0	0	0	0	0	0	0	0	0	0	0	0	0	0	0	0	0	0		0	0	0	0	0	0	0	0
BD213	Ia	0	0	0	0	0	0	0	0	0	0	0	0	0	0	0	0	0	0	0	0	0	0	0	0	0	0	0	0	0	0	0	0	0	0	0	0	0	0	0	0		0	0	0	0	0	0	0
BD200	Ia	0	0	0	0	0	0	0	0	0	0	0	0	0	0	0	0	0	0	0	0	0	0	0	0	0	0	0	0	0	0	0	0	0	0	0	0	0	0	0	0	0		0	0	0	0	0	0
BD202	Ia	0	0	0	0	0	0	0	0	0	0	0	0	0	0	0	0	0	0	0	0	0	0	0	0	0	0	0	0	0	0	0	0	0	0	0	0	0	0	0	0	0	0		0	0	0	0	0
BD209	Ia	0	0	0	0	0	0	0	0	0	0	0	0	0	0	0	0	0	0	0	0	0	0	0	0	0	0	0	0	0	0	0	0	0	0	0	0	0	0	0	0	0	0	0		0	0	0	0
BD2	Ia	0	0	0	0	0	0	0	0	0	0	0	0	0	0	0	0	0	0	0	0	0	0	0	0	0	0	0	0	0	0	0	0	0	0	0	0	0	0	0	0	0	0	0	0		0	0	0
BD197	Ia	0	0	0	0	0	0	0	0	0	0	0	0	0	0	0	0	0	0	0	0	0	0	0	0	0	0	0	0	0	0	0	0	0	0	0	0	0	0	0	0	0	0	0	0	0		0	0
BD198	Ia	0	0	0	0	0	0	0	0	0	0	0	0	0	0	0	0	0	0	0	0	0	0	0	0	0	0	0	0	0	0	0	0	0	0	0	0	0	0	0	0	0	0	0	0	0	0		0
BD18	Ia	0	0	0	0	0	0	0	0	0	0	0	0	0	0	0	0	0	0	0	0	0	0	0	0	0	0	0	0	0	0	0	0	0	0	0	0	0	0	0	0	0	0	0	0	0	0	0
BD173	Ia	0	0	0	0	0	0	0	0	0	0	0	0	0	0	0	0	0	0	0	0	0	0	0	0	0	0	0	0	0	0	0	0	0	0	0	0	0	0	0	0	0	0	0	0	0	0	0	0
BD140	Ia	0	0	0	0	0	0	0	0	0	0	0	0	0	0	0	0	0	0	0	0	0	0	0	0	0	0	0	0	0	0	0	0	0	0	0	0	0	0	0	0	0	0	0	0	0	0	0	0
BD143	Ia	0	0	0	0	0	0	0	0	0	0	0	0	0	0	0	0	0	0	0	0	0	0	0	0	0	0	0	0	0	0	0	0	0	0	0	0	0	0	0	0	0	0	0	0	0	0	0	0
BD14	Ia	0	0	0	0	0	0	0	0	0	0	0	0	0	0	0	0	0	0	0	0	0	0	0	0	0	0	0	0	0	0	0	0	0	0	0	0	0	0	0	0	0	0	0	0	0	0	0	0
BD139	Ia	0	0	0	0	0	0	0	0	0	0	0	0	0	0	0	0	0	0	0	0	0	0	0	0	0	0	0	0	0	0	0	0	0	0	0	0	0	0	0	0	0	0	0	0	0	0	0	0
BD1344	Ia	0	0	0	0	0	0	0	0	0	0	0	0	0	0	0	0	0	0	0	0	0	0	0	0	0	0	0	0	0	0	0	0	0	0	0	0	0	0	0	0	0	0	0	0	0	0	0	0
BD1346	Ia	0	0	0	0	0	0	0	0	0	0	0	0	0	0	0	0	0	0	0	0	0	0	0	0	0	0	0	0	0	0	0	0	0	0	0	0	0	0	0	0	0	0	0	0	0	0	0	0
BD132	Ia	0	0	0	0	0	0	0	0	0	0	0	0	0	0	0	0	0	0	0	0	0	0	0	0	0	0	0	0	0	0	0	0	0	0	0	0	0	0	0	0	0	0	0	0	0	0	0	0
BD1310	Ia	0	0	0	0	0	0	0	0	0	0	0	0	0	0	0	0	0	0	0	0	0	0	0	0	0	0	0	0	0	0	0	0	0	0	0	0	0	0	0	0	0	0	0	0	0	0	0	0
BD1311	Ia	0	0	0	0	0	0	0	0	0	0	0	0	0	0	0	0	0	0	0	0	0	0	0	0	0	0	0	0	0	0	0	0	0	0	0	0	0	0	0	0	0	0	0	0	0	0	0	0
BD1313	Ia	0	0	0	0	0	0	0	0	0	0	0	0	0	0	0	0	0	0	0	0	0	0	0	0	0	0	0	0	0	0	0	0	0	0	0	0	0	0	0	0	0	0	0	0	0	0	0	0
BD1292	Ia	0	0	0	0	0	0	0	0	0	0	0	0	0	0	0	0	0	0	0	0	0	0	0	0	0	0	0	0	0	0	0	0	0	0	0	0	0	0	0	0	0	0	0	0	0	0	0	0
BD1293	Ia	0	0	0	0	0	0	0	0	0	0	0	0	0	0	0	0	0	0	0	0	0	0	0	0	0	0	0	0	0	0	0	0	0	0	0	0	0	0	0	0	0	0	0	0	0	0	0	0
BD1295	Ia	0	0	0	0	0	0	0	0	0	0	0	0	0	0	0	0	0	0	0	0	0	0	0	0	0	0	0	0	0	0	0	0	0	0	0	0	0	0	0	0	0	0	0	0	0	0	0	0
BD1268	Ia	0	0	0	0	0	0	0	0	0	0	0	0	0	0	0	0	0	0	0	0	0	0	0	0	0	0	0	0	0	0	0	0	0	0	0	0	0	0	0	0	0	0	0	0	0	0	0	0
BD120	Ia	0	0	0	0	0	0	0	0	0	0	0	0	0	0	0	0	0	0	0	0	0	0	0	0	0	0	0	0	0	0	0	0	0	0	0	0	0	0	0	0	0	0	0	0	0	0	0	0
BD121	Ia	0	0	0	0	0	0	0	0	0	0	0	0	0	0	0	0	0	0	0	0	0	0	0	0	0	0	0	0	0	0	0	0	0	0	0	0	0	0	0	0	0	0	0	0	0	0	0	0
BD122	Ia	0	0	0	0	0	0	0	0	0	0	0	0	0	0	0	0	0	0	0	0	0	0	0	0	0	0	0	0	0	0	0	0	0	0	0	0	0	0	0	0	0	0	0	0	0	0	0	0
BD123	Ia	0	0	0	0	0	0	0	0	0	0	0	0	0	0	0	0	0	0	0	0	0	0	0	0	0	0	0	0	0	0	0	0	0	0	0	0	0	0	0	0	0	0	0	0	0	0	0	0
BD124	Ia	0	0	0	0	0	0	0	0	0	0	0	0	0	0	0	0	0	0	0	0	0	0	0	0	0	0	0	0	0	0	0	0	0	0	0	0	0	0	0	0	0	0	0	0	0	0	0	0
BD1157	Ia	0	0	0	0	0	0	0	0	0	0	0	0	0	0	0	0	0	0	0	0	0	0	0	0	0	0	0	0	0	0	0	0	0	0	0	0	0	0	0	0	0	0	0	0	0	0	0	0
BD112	Ia	0	0	0	0	0	0	0	0	0	0	0	0	0	0	0	0	0	0	0	0	0	0	0	0	0	0	0	0	0	0	0	0	0	0	0	0	0	0	0	0	0	0	0	0	0	0	0	0
BI1430	Ia	0	0	0	0	0	0	0	0	0	0	0	0	0	0	0	0	0	0	0	0	0	0	0	0	0	0	0	0	0	0	0	0	0	0	0	0	0	0	0	0	0	0	0	0	0	0	0	0
BD110	Ia	0	0	0	0	0	0	0	0	0	0	0	0	0	0	0	0	0	0	0	0	0	0	0	0	0	0	0	0	0	0	0	0	0	0	0	0	0	0	0	0	0	0	0	0	0	0	0	0
BI289	Ia	0	0	0	0	0	0	0	0	0	0	0	0	0	0	0	0	0	0	0	0	0	0	0	0	0	0	0	0	0	0	0	0	0	0	0	0	0	0	0	0	0	0	0	0	0	0	0	0
BD102	Ia	0	0	0	0	0	0	0	0	0	0	0	0	0	0	0	0	0	0	0	0	0	0	0	0	0	0	0	0	0	0	0	0	0	0	0	0	0	0	0	0	0	0	0	0	0	0	0	0
BD189	Ia	0	0	0	0	0	0	0	0	0	0	0	0	0	0	0	0	0	0	0	0	0	0	0	0	0	0	0	0	0	0	0	0	0	0	0	0	0	0	0	0	0	0	0	0	0	0	0	0
8025	Ia	0	0	0	0	0	0	0	0	0	0	0	0	0	0	0	0	0	0	0	0	0	0	0	0	0	0	0	0	0	0	0	0	0	0	0	0	0	0	0	0	0	0	0	0	0	0	0	0
ATCC43626	Ia	0.00321543	0.00321543	0.00321543	0.00321543	0.00321543	0.00321543	0.00321543	0.00321543	0.00321543	0.00321543	0.00321543	0.00321543	0.00321543	0.00321543	0.00321543	0.00321543	0.00321543	0.00321543	0.00321543	0.00321543	0.00321543	0.00321543	0.00321543	0.00321543	0.00321543	0.00321543	0.00321543	0.00321543	0.00321543	0.00321543	0.00321543	0.00321543	0.00321543	0.00321543	0.00321543	0.00321543	0.00321543	0.00321543	0.00321543	0.00321543	0.00321543	0.00321543	0.00321543	0.00321543	0.00321543	0.00321543	0.00321543	0.00321543
SA03	Ia	0.00321543	0.00321543	0.00321543	0.00321543	0.00321543	0.00321543	0.00321543	0.00321543	0.00321543	0.00321543	0.00321543	0.00321543	0.00321543	0.00321543	0.00321543	0.00321543	0.00321543	0.00321543	0.00321543	0.00321543	0.00321543	0.00321543	0.00321543	0.00321543	0.00321543	0.00321543	0.00321543	0.00321543	0.00321543	0.00321543	0.00321543	0.00321543	0.00321543	0.00321543	0.00321543	0.00321543	0.00321543	0.00321543	0.00321543	0.00321543	0.00321543	0.00321543	0.00321543	0.00321543	0.00321543	0.00321543	0.00321543	0.00321543
516	Ia	0.00643087	0.00643087	0.00643087	0.00643087	0.00643087	0.00643087	0.00643087	0.00643087	0.00643087	0.00643087	0.00643087	0.00643087	0.00643087	0.00643087	0.00643087	0.00643087	0.00643087	0.00643087	0.00643087	0.00643087	0.00643087	0.00643087	0.00643087	0.00643087	0.00643087	0.00643087	0.00643087	0.00643087	0.00643087	0.00643087	0.00643087	0.00643087	0.00643087	0.00643087	0.00643087	0.00643087	0.00643087	0.00643087	0.00643087	0.00643087	0.00643087	0.00643087	0.00643087	0.00643087	0.00643087	0.00643087	0.00643087	0.00643087
SA23	Ia	0.00643087	0.00643087	0.00643087	0.00643087	0.00643087	0.00643087	0.00643087	0.00643087	0.00643087	0.00643087	0.00643087	0.00643087	0.00643087	0.00643087	0.00643087	0.00643087	0.00643087	0.00643087	0.00643087	0.00643087	0.00643087	0.00643087	0.00643087	0.00643087	0.00643087	0.00643087	0.00643087	0.00643087	0.00643087	0.00643087	0.00643087	0.00643087	0.00643087	0.00643087	0.00643087	0.00643087	0.00643087	0.00643087	0.00643087	0.00643087	0.00643087	0.00643087	0.00643087	0.00643087	0.00643087	0.00643087	0.00643087	0.00643087
SA21	Ia	0.00643087	0.00643087	0.00643087	0.00643087	0.00643087	0.00643087	0.00643087	0.00643087	0.00643087	0.00643087	0.00643087	0.00643087	0.00643087	0.00643087	0.00643087	0.00643087	0.00643087	0.00643087	0.00643087	0.00643087	0.00643087	0.00643087	0.00643087	0.00643087	0.00643087	0.00643087	0.00643087	0.00643087	0.00643087	0.00643087	0.00643087	0.00643087	0.00643087	0.00643087	0.00643087	0.00643087	0.00643087	0.00643087	0.00643087	0.00643087	0.00643087	0.00643087	0.00643087	0.00643087	0.00643087	0.00643087	0.00643087	0.00643087
SA02	Ia	0.00643087	0.00643087	0.00643087	0.00643087	0.00643087	0.00643087	0.00643087	0.00643087	0.00643087	0.00643087	0.00643087	0.00643087	0.00643087	0.00643087	0.00643087	0.00643087	0.00643087	0.00643087	0.00643087	0.00643087	0.00643087	0.00643087	0.00643087	0.00643087	0.00643087	0.00643087	0.00643087	0.00643087	0.00643087	0.00643087	0.00643087	0.00643087	0.00643087	0.00643087	0.00643087	0.00643087	0.00643087	0.00643087	0.00643087	0.00643087	0.00643087	0.00643087	0.00643087	0.00643087	0.00643087	0.00643087	0.00643087	0.00643087
SA01	Ia	0.00643087	0.00643087	0.00643087	0.00643087	0.00643087	0.00643087	0.00643087	0.00643087	0.00643087	0.00643087	0.00643087	0.00643087	0.00643087	0.00643087	0.00643087	0.00643087	0.00643087	0.00643087	0.00643087	0.00643087	0.00643087	0.00643087	0.00643087	0.00643087	0.00643087	0.00643087	0.00643087	0.00643087	0.00643087	0.00643087	0.00643087	0.00643087	0.00643087	0.00643087	0.00643087	0.00643087	0.00643087	0.00643087	0.00643087	0.00643087	0.00643087	0.00643087	0.00643087	0.00643087	0.00643087	0.00643087	0.00643087	0.00643087
BD137	Ib	0.0096463	0.0096463	0.0096463	0.0096463	0.0096463	0.0096463	0.0096463	0.0096463	0.0096463	0.0096463	0.0096463	0.0096463	0.0096463	0.0096463	0.0096463	0.0096463	0.0096463	0.0096463	0.0096463	0.0096463	0.0096463	0.0096463	0.0096463	0.0096463	0.0096463	0.0096463	0.0096463	0.0096463	0.0096463	0.0096463	0.0096463	0.0096463	0.0096463	0.0096463	0.0096463	0.0096463	0.0096463	0.0096463	0.0096463	0.0096463	0.0096463	0.0096463	0.0096463	0.0096463	0.0096463	0.0096463	0.0096463	0.0096463
BD1350	Ib	0.0096463	0.0096463	0.0096463	0.0096463	0.0096463	0.0096463	0.0096463	0.0096463	0.0096463	0.0096463	0.0096463	0.0096463	0.0096463	0.0096463	0.0096463	0.0096463	0.0096463	0.0096463	0.0096463	0.0096463	0.0096463	0.0096463	0.0096463	0.0096463	0.0096463	0.0096463	0.0096463	0.0096463	0.0096463	0.0096463	0.0096463	0.0096463	0.0096463	0.0096463	0.0096463	0.0096463	0.0096463	0.0096463	0.0096463	0.0096463	0.0096463	0.0096463	0.0096463	0.0096463	0.0096463	0.0096463	0.0096463	0.0096463
BD1316	Ib	0.00643087	0.00643087	0.00643087	0.00643087	0.00643087	0.00643087	0.00643087	0.00643087	0.00643087	0.00643087	0.00643087	0.00643087	0.00643087	0.00643087	0.00643087	0.00643087	0.00643087	0.00643087	0.00643087	0.00643087	0.00643087	0.00643087	0.00643087	0.00643087	0.00643087	0.00643087	0.00643087	0.00643087	0.00643087	0.00643087	0.00643087	0.00643087	0.00643087	0.00643087	0.00643087	0.00643087	0.00643087	0.00643087	0.00643087	0.00643087	0.00643087	0.00643087	0.00643087	0.00643087	0.00643087	0.00643087	0.00643087	0.00643087
BD82	Ib	0.00643087	0.00643087	0.00643087	0.00643087	0.00643087	0.00643087	0.00643087	0.00643087	0.00643087	0.00643087	0.00643087	0.00643087	0.00643087	0.00643087	0.00643087	0.00643087	0.00643087	0.00643087	0.00643087	0.00643087	0.00643087	0.00643087	0.00643087	0.00643087	0.00643087	0.00643087	0.00643087	0.00643087	0.00643087	0.00643087	0.00643087	0.00643087	0.00643087	0.00643087	0.00643087	0.00643087	0.00643087	0.00643087	0.00643087	0.00643087	0.00643087	0.00643087	0.00643087	0.00643087	0.00643087	0.00643087	0.00643087	0.00643087
90-1574	Ib	0.00643087	0.00643087	0.00643087	0.00643087	0.00643087	0.00643087	0.00643087	0.00643087	0.00643087	0.00643087	0.00643087	0.00643087	0.00643087	0.00643087	0.00643087	0.00643087	0.00643087	0.00643087	0.00643087	0.00643087	0.00643087	0.00643087	0.00643087	0.00643087	0.00643087	0.00643087	0.00643087	0.00643087	0.00643087	0.00643087	0.00643087	0.00643087	0.00643087	0.00643087	0.00643087	0.00643087	0.00643087	0.00643087	0.00643087	0.00643087	0.00643087	0.00643087	0.00643087	0.00643087	0.00643087	0.00643087	0.00643087	0.00643087
2336	Ib	0.00643087	0.00643087	0.00643087	0.00643087	0.00643087	0.00643087	0.00643087	0.00643087	0.00643087	0.00643087	0.00643087	0.00643087	0.00643087	0.00643087	0.00643087	0.00643087	0.00643087	0.00643087	0.00643087	0.00643087	0.00643087	0.00643087	0.00643087	0.00643087	0.00643087	0.00643087	0.00643087	0.00643087	0.00643087	0.00643087	0.00643087	0.00643087	0.00643087	0.00643087	0.00643087	0.00643087	0.00643087	0.00643087	0.00643087	0.00643087	0.00643087	0.00643087	0.00643087	0.00643087	0.00643087	0.00643087	0.00643087	0.00643087
BD144	Ib	0.00643087	0.00643087	0.00643087	0.00643087	0.00643087	0.00643087	0.00643087	0.00643087	0.00643087	0.00643087	0.00643087	0.00643087	0.00643087	0.00643087	0.00643087	0.00643087	0.00643087	0.00643087	0.00643087	0.00643087	0.00643087	0.00643087	0.00643087	0.00643087	0.00643087	0.00643087	0.00643087	0.00643087	0.00643087	0.00643087	0.00643087	0.00643087	0.00643087	0.00643087	0.00643087	0.00643087	0.00643087	0.00643087	0.00643087	0.00643087	0.00643087	0.00643087	0.00643087	0.00643087	0.00643087	0.00643087	0.00643087	0.00643087
BD1350	Ib	0.00643087	0.00643087	0.00643087	0.00643087	0.00643087	0.00643087	0.00643087	0.00643087	0.00643087	0.00643087	0.00643087	0.00643087	0.00643087	0.00643087	0.00643087	0.00643087	0.00643087	0.00643087	0.00643087	0.00643087	0.00643087	0.00643087	0.00643087	0.00643087	0.00643087	0.00643087	0.00643087	0.00643087	0.00643087	0.00643087	0.00643087	0.00643087	0.00643087	0.00643087	0.00643087	0.00643087	0.00643087	0.00643087	0.00643087	0.00643087	0.00643087	0.00643087	0.00643087	0.00643087	0.00643087	0.00643087	0.00643087	0.00643087
BD1348	Ib	0.00643087	0.00643087	0.00643087	0.00643087	0.00643087	0.00643087	0.00643087	0.00643087	0.00643087	0.00643087	0.00643087	0.00643087	0.00643087	0.00643087	0.00643087	0.00643087	0.00643087	0.00643087	0.00643087	0.00643087	0.00643087	0.00643087	0.00643087	0.00643087	0.00643087	0.00643087	0.00643087	0.00643087	0.00643087	0.00643087	0.00643087	0.00643087	0.00643087	0.00643087	0.00643087	0.00643087	0.00643087	0.00643087	0.00643087	0.00643087	0.00643087	0.00643087	0.00643087	0.00643087	0.00643087	0.00643087	0.00643087	0.00643087
BD1345	Ib	0.00643087	0.00643087	0.00643087	0.00643087	0.00643087	0.00643087	0.00643087	0.00643087	0.00643087	0.00643087	0.00643087	0.00643087	0.00643087	0.00643087	0.00643087	0.00643087	0.00643087	0.00643087	0.00643087	0.00643087	0.00643087	0.00643087	0.00643087	0.00643087	0.00643087	0.00643087	0.00643087	0.00643087	0.00643087	0.00643087	0.00643087	0.00643087	0.00643087	0.00643087	0.00643087	0.00643087	0.00643087	0.00643087	0.00643087	0.00643087	0.00643087	0.00643087	0.00643087	0.00643087	0.00643087	0.00643087	0.00643087	0.00643087
BD1318	Ib	0.00643087	0.00643087	0.00643087	0.00643087	0.00643087	0.00643087	0.00643087	0.00643087	0.00643087	0.00643087	0.00643087	0.00643087	0.00643087	0.00643087	0.00643087	0.00643087	0.00643087	0.00643087	0.00643087	0.00643087	0.00643087	0.00643087	0.00643087	0.00643087	0.00643087	0.00643087	0.00643087	0.00643087	0.00643087	0.00643087	0.00643087	0.00643087	0.00643087	0.00643087	0.00643087	0.00643087	0.00643087	0.00643087	0.00643087	0.00643087	0.00643087	0.00643087	0.00643087	0.00643087	0.00643087	0.00643087	0.00643087	0.00643087
BD1307	Ib	0.00643087	0.00643087	0.00643087	0.00643087	0.00643087	0.00643087	0.00643087	0.00643087	0.00643087	0.00643087	0.00643087	0.00643087	0.00643087	0.00643087	0.00643087	0.00643087	0.00643087	0.00643087	0.00643087	0.00643087	0.00643087	0.00643087	0.00643087	0.00643087	0.00643087	0.00643087	0.00643087	0.00643087	0.00643087	0.00643087	0.00643087	0.00643087	0.00643087	0.00643087	0.00643087	0.00643087	0.00643087	0.00643087	0.00643087	0.00643087	0.00643087	0.00643087	0.00643087	0.00643087	0.00643087	0.00643087	0.00643087	0.00643087
BD130	Ib	0.00643087	0.00643087	0.00643087	0.00643087	0.00643087	0.00643087	0.00643087	0.00643087	0.00643087	0.00643087	0.00643087	0.00643087	0.00643087	0.00643087	0.00643087	0.00643087	0.00643087	0.00643087	0.00643087	0.00643087	0.00643087	0.00643087	0.00643087	0.00643087	0.00643087	0.00643087	0.00643087	0.00643087	0.00643087	0.00643087	0.00643087	0.00643087	0.00643087	0.00643087	0.00643087	0.00643087	0.00643087	0.00643087	0.00643087	0.00643087	0.00643087	0.00643087	0.00643087	0.00643087	0.00643087	0.00643087	0.00643087	0.00643087
BD1297	Ib	0.00643087	0.00643087	0.00643087	0.00643087	0.00643087	0.00643087	0.00643087	0.00643087	0.00643087	0.00643087	0.00643087	0.00643087	0.00643087	0.00643087	0.00643087	0.00643087	0.00643087	0.00643087	0.00643087	0.00643087	0.00643087	0.00643087	0.00643087	0.00643087	0.00643087	0.00643087	0.00643087	0.00643087	0.00643087	0.00643087	0.00643087	0.00643087	0.00643087	0.00643087	0.00643087	0.00643087	0.00643087	0.00643087	0.00643087	0.00643087	0.00643087	0.00643087	0.00643087	0.00643087	0.00643087	0.00643087	0.00643087	0.00643087
BD1296	Ib	0.00643087	0.00643087	0.00643087	0.00643087	0.00643087	0.00643087	0.00643087	0.00643087	0.00643087	0.00643087	0.00643087	0.00643087	0.00643087	0.00643087	0.00643087	0.00643087	0.00643087	0.00643087	0.00643087	0.00643087	0.00643087	0.00643087	0.00643087	0.00643087	0.00643087	0.00643087	0.00643087	0.00643087	0.00643087	0.00643087	0.00643087	0.00643087	0.00643087	0.00643087	0.00643087	0.00643087	0.00643087	0.00643087	0.00643087	0.00643087	0.00643087	0.00643087	0.00643087	0.00643087	0.00643087	0.00643087	0.00643087	0.00643087
BD1294	Ib	0.00643087	0.00643087	0.00643087	0.00643087	0.00643087	0.00643087	0.00643087	0.00643087	0.00643087	0.00643087	0.00643087	0.00643087	0.00643087	0.00643087	0.00643087	0.00643087	0.00643087	0.00643087	0.00643087	0.00643087	0.00643087	0.00643087	0.00643087	0.00643087	0.00643087	0.00643087	0.00643087	0.00643087	0.00643087	0.00643087	0.00643087	0.00643087	0.00643087	0.00643087	0.00643087	0.00643087	0.00643087	0.00643087	0.00643087	0.00643087	0.00643087	0.00643087	0.00643087	0.00643087	0.00643087	0.00643087	0.00643087	0.00643087
BD118	Ib	0.00643087	0.00643087	0.00643087	0.00643087	0.00643087	0.00643087	0.00643087	0.00643087	0.00643087	0.00643087	0.00643087	0.00643087	0.00643087	0.00643087	0.00643087	0.00643087	0.00643087	0.00643087	0.00643087	0.00643087	0.00643087	0.00643087	0.00643087	0.00643087	0.00643087	0.00643087	0.00643087	0.00643087	0.00643087	0.00643087	0.00643087	0.00643087	0.00643087	0.00643087	0.00643087	0.00643087	0.00643087	0.00643087	0.00643087	0.00643087	0.00643087	0.00643087	0.00643087	0.00643087	0.00643087	0.00643087	0.00643087	0.00643087
BD117	Ib	0.00643087	0.00643087	0.00643087	0.00643087	0.00643087	0.00643087	0.00643087	0.00643087	0.00643087	0.00643087	0.00643087	0.00643087	0.00643087	0.00643087	0.00643087	0.00643087	0.00643087	0.00643087	0.00643087	0.00643087	0.00643087	0.00643087	0.00643087	0.00643087	0.00643087	0.00643087	0.00643087	0.00643087	0.00643087	0.00643087	0.00643087	0.00643087	0.00643087	0.00643087	0.00643087	0.00643087	0.00643087	0.00643087	0.00643087	0.00643087	0.00643087	0.00643087	0.00643087	0.00643087	0.00643087	0.00643087	0.00643087	0.00643087
BD113	Ib	0.00643087	0.00643087	0.00643087	0.00643087	0.00643087	0.00643087	0.00643087	0.00643087	0.00643087	0.00643087	0.00643087	0.00643087	0.00643087	0.00643087	0.00643087	0.00643087	0.00643087	0.00643087	0.00643087	0.00643087	0.00643087	0.00643087	0.00643087	0.00643087	0.00643087	0.00643087	0.00643087	0.00643087	0.00643087	0.00643087	0.00643087	0.00643087	0.00643087	0.00643087	0.00643087	0.00643087	0.00643087	0.00643087	0.00643087	0.00643087	0.00643087	0.00643087	0.00643087	0.00643087	0.00643087	0.00643087	0.00643087	0.00643087
BD37	II	0.0321543	0.0321543	0.0321543	0.0321543	0.0321543	0.0321543	0.0321543	0.0321543	0.0321543	0.0321543	0.0321543	0.0321543	0.0321543	0.0321543	0.0321543	0.0321543	0.0321543	0.0321543	0.0321543	0.0321543	0.0321543	0.0321543	0.0321543	0.0321543	0.0321543	0.0321543	0.0321543	0.0321543	0.0321543	0.0321543	0.0321543	0.0321543	0.0321543	0.0321543	0.0321543	0.0321543	0.0321543	0.0321543	0.0321543	0.0321543	0.0321543	0.0321543	0.0321543	0.0321543	0.0321543	0.0321543	0.0321543	0.0321543
606	II	0.0257235	0.0257235	0.0257235	0.0257235	0.0257235	0.0257235	0.0257235	0.0257235	0.0257235	0.0257235	0.0257235	0.0257235	0.0257235	0.0257235	0.0257235	0.0257235	0.0257235	0.0257235	0.0257235	0.0257235	0.0257235	0.0257235	0.0257235	0.0257235	0.0257235	0.0257235	0.0257235	0.0257235	0.0257235	0.0257235	0.0257235	0.0257235	0.0257235	0.0257235	0.0257235	0.0257235	0.0257235	0.0257235	0.0257235	0.0257235	0.0257235	0.0257235	0.0257235	0.0257235	0.0257235	0.0257235	0.0257235	0.0257235
208V	II	0.0257235	0.0257235	0.0257235	0.0257235	0.0257235	0.0257235	0.0257235	0.0257235	0.0257235	0.0257235	0.0257235	0.0257235	0.0257235	0.0257235	0.0257235	0.0257235	0.0257235	0.0257235	0.0257235	0.0257235	0.0257235	0.0257235	0.0257235	0.0257235	0.0257235	0.0257235	0.0257235	0.0257235	0.0257235	0.0257235	0.0257235	0.0257235	0.0257235	0.0257235	0.0257235	0.0257235	0.0257235	0.0257235	0.0257235	0.0257235	0.0257235	0.0257235	0.0257235	0.0257235	0.0257235	0.0257235	0.0257235	0.0257235
202V	II	0.0257235	0.0257235	0.0257235	0.0257235	0.0257235	0.0257235	0.0257235	0.0257235	0.0257235	0.0257235	0.0257235	0.0257235	0.0257235	0.0257235	0.0257235	0.0257235	0.0257235	0.0257235	0.0257235	0.0257235	0.0257235	0.0257235	0.0257235	0.0257235	0.0257235	0.0257235	0.0257235	0.0257235	0.0257235	0.0257235	0.0257235	0.0257235	0.0257235	0.0257235	0.0257235	0.0257235	0.0257235	0.0257235	0.0257235	0.0257235	0.0257235	0.0257235	0.0257235	0.0257235	0.0257235	0.0257235	0.0257235	0.0257235
3581	II	0.0321543	0.0321543	0.0321543	0.0321543	0.0321543	0.0321543	0.0321543	0.0321543	0.0321543	0.0321543	0.0321543	0.0321543	0.0321543	0.0321543	0.0321543	0.0321543	0.0321543	0.0321543	0.0321543	0.0321543	0.0321543	0.0321543	0.0321543	0.0321543	0.0321543	0.0321543	0.0321543	0.0321543	0.0321543	0.0321543	0.0321543	0.0321543	0.0321543	0.0321543	0.0321543	0.0321543	0.0321543	0.0321543	0.0321543	0.0321543	0.0321543	0.0321543	0.0321543	0.0321543	0.0321543	0.0321543	0.0321543	0.0321543
BD105	II	0.0353698	0.0353698	0.0353698	0.0353698	0.0353698	0.0353698	0.0353698	0.0353698	0.0353698	0.0353698	0.0353698	0.0353698	0.0353698	0.0353698	0.0353698	0.0353698	0.0353698	0.0353698	0.0353698	0.0353698	0.0353698	0.0353698	0.0353698	0.0353698	0.0353698	0.0353698	0.0353698	0.0353698	0.0353698	0.0353698	0.0353698	0.0353698	0.0353698	0.0353698	0.0353698	0.0353698	0.0353698	0.0353698	0.0353698	0.0353698	0.0353698	0.0353698	0.0353698	0.0353698	0.0353698	0.0353698	0.0353698	0.0353698
BD712	II	0.0385852	0.0385852	0.0385852	0.0385852	0.0385852	0.0385852	0.0385852	0.0385852	0.0385852	0.0385852	0.0385852	0.0385852	0.0385852	0.0385852	0.0385852	0.0385852	0.0385852	0.0385852	0.0385852	0.0385852	0.0385852	0.0385852	0.0385852	0.0385852	0.0385852	0.0385852	0.0385852	0.0385852	0.0385852	0.0385852	0.0385852	0.0385852	0.0385852	0.0385852	0.0385852	0.0385852	0.0385852	0.0385852	0.0385852	0.0385852	0.0385852	0.0385852	0.0385852	0.0385852	0.0385852	0.0385852	0.0385852	0.0385852
BD702	II	0.0385852	0.0385852	0.0385852	0.0385852	0.0385852	0.0385852	0.0385852	0.0385852	0.0385852	0.0385852	0.0385852	0.0385852	0.0385852	0.0385852	0.0385852	0.0385852	0.0385852	0.0385852	0.0385852	0.0385852	0.0385852	0.0385852	0.0385852	0.0385852	0.0385852	0.0385852	0.0385852	0.0385852	0.0385852	0.0385852	0.0385852	0.0385852	0.0385852	0.0385852	0.0385852	0.0385852	0.0385852	0.0385852	0.0385852	0.0385852	0.0385852	0.0385852	0.0385852	0.0385852	0.0385852	0.0385852	0.0385852	0.0385852
BD701	II	0.0385852	0.0385852	0.0385852	0.0385852	0.0385852	0.0385852	0.0385852	0.0385852	0.0385852	0.0385852	0.0385852	0.0385852	0.0385852	0.0385852	0.0385852	0.0385852	0.0385852	0.0385852	0.0385852	0.0385852	0.0385852	0.0385852	0.0385852	0.0385852	0.0385852	0.0385852	0.0385852	0.0385852	0.0385852	0.0385852	0.0385852	0.0385852	0.0385852	0.0385852	0.0385852	0.0385852	0.0385852	0.0385852	0.0385852	0.0385852	0.0385852	0.0385852	0.0385852	0.0385852	0.0385852	0.0385852	0.0385852	0.0385852
BD44	II	0.0385852	0.0385852	0.0385852	0.0385852	0.0385852	0.0385852	0.0385852	0.0385852	0.0385852	0.0385852	0.0385852	0.0385852	0.0385852	0.0385852	0.0385852	0.0385852	0.0385852	0.0385852	0.0385852	0.0385852	0.0385852	0.0385852	0.0385852	0.0385852	0.0385852	0.0385852	0.0385852	0.0385852	0.0385852	0.0385852	0.0385852	0.0385852	0.0385852	0.0385852	0.0385852	0.0385852	0.0385852	0.0385852	0.0385852	0.0385852	0.0385852	0.0385852	0.0385852	0.0385852	0.0385852	0.0385852	0.0385852	0.0385852
BD41	II	0.0385852	0.0385852	0.0385852	0.0385852	0.0385852	0.0385852	0.0385852	0.0385852	0.0385852	0.0385852	0.0385852	0.0385852	0.0385852	0.0385852	0.0385852	0.0385852	0.0385852	0.0385852	0.0385852	0.0385852	0.0385852	0.0385852	0.0385852	0.0385852	0.0385852	0.0385852	0.0385852	0.0385852	0.0385852	0.0385852	0.0385852	0.0385852	0.0385852	0.0385852	0.0385852	0.0385852	0.0385852	0.0385852	0.0385852	0.0385852	0.0385852	0.0385852	0.0385852	0.0385852	0.0385852	0.0385852	0.0385852	0.0385852
BD296	II	0.0385852	0.0385852	0.0385852	0.0385852	0.0385852	0.0385852	0.0385852	0.0385852	0.0385852	0.0385852	0.0385852	0.0385852	0.0385852	0.0385852	0.0385852	0.0385852	0.0385852	0.0385852	0.0385852	0.0385852	0.0385852	0.0385852	0.0385852	0.0385852	0.0385852	0.0385852	0.0385852	0.0385852	0.0385852	0.0385852	0.0385852	0.0385852	0.0385852	0.0385852	0.0385852	0.0385852	0.0385852	0.0385852	0.0385852	0.0385852	0.0385852	0.0385852	0.0385852	0.0385852	0.0385852	0.0385852	0.0385852	0.0385852
BD230	II	0.0385852	0.0385852	0.0385852	0.0385852	0.0385852	0.0385852	0.0385852	0.0385852	0.0385852	0.0385852	0.0385852	0.0385852	0.0385852	0.0385852	0.0385852	0.0385852	0.0385852	0.0385852	0.0385852	0.0385852	0.0385852	0.0385852	0.0385852	0.0385852	0.0385852	0.0385852	0.0385852	0.0385852	0.0385852	0.0385852	0.0385852	0.0385852	0.0385852	0.0385852	0.0385852	0.0385852	0.0385852	0.0385852	0.0385852	0.0385852	0.0385852	0.0385852	0.0385852	0.0385852	0.0385852	0.0385852	0.0385852	0.0385852
BD136	II	0.0385852	0.0385852	0.0385852	0.0385852	0.0385852	0.0385852	0.0385852	0.0385852	0.0385852	0.0385852	0.0385852	0.0385852	0.0385852	0.0385852	0.0385852	0.0385852	0.0385852	0.0385852	0.0385852	0.0385852	0.0385852	0.0385852	0.0385852	0.0385852	0.0385852	0.0385852	0.0385852	0.0385852	0.0385852	0.0385852	0.0385852	0.0385852	0.0385852	0.0385852	0.0385852	0.0385852	0.0385852	0.0385852	0.0385852	0.0385852	0.0385852	0.0385852	0.0385852	0.0385852	0.0385852	0.0385852	0.0385852	0.0385852
BD1354	II	0.0385852	0.0385852	0.0385852	0.0385852	0.0385852	0.0385852	0.0385852	0.0385852	0.0385852	0.0385852	0.0385852	0.0385852	0.0385852	0.0385852	0.0385852	0.0385852	0.0385852	0.0385852	0.0385852	0.0385852	0.0385852	0.0385852	0.0385852	0.0385852	0.0385852	0.0385852	0.0385852	0.0385852	0.0385852	0.0385852	0.0385852	0.0385852	0.0385852	0.0385852	0.0385852	0.0385852	0.0385852	0.0385852	0.0385852	0.0385852	0.0385852	0.0385852	0.0385852	0.0385852	0.0385852	0.0385852	0.0385852	0.0385852
BD1353	II	0.0385852	0.0385852	0.0385852	0.0385852	0.0385852	0.0385852	0.0385852	0.0385852	0.0385852	0.0385852	0.0385852	0.0385852	0.0385852	0.0385852	0.0385852	0.0385852	0.0385852	0.0385852	0.0385852	0.0385852	0.0385852	0.0385852	0.0385852	0.0385852	0.0385852	0.0385852	0.0385852	0.0385852	0.0385852	0.0385852	0.0385852	0.0385852	0.0385852	0.0385852	0.0385852	0.0385852	0.0385852	0.0385852	0.0385852	0.0385852	0.0385852	0.0385852	0.0385852	0.0385852	0.0385852	0.0385852	0.0385852	0.0385852
BD1351	II	0.0385852	0.0385852	0.0385852	0.0385852	0.0385852	0.0385852	0.0385852	0.0385852	0.0385852	0.0385852	0.0385852	0.0385852	0.0385852	0.0385852	0.0385852	0.0385852	0.0385852	0.0385852	0.0385852	0.0385852	0.0385852	0.0385852	0.0385852	0.0385852	0.0385852	0.0385852	0.0385852	0.0385852	0.0385852	0.0385852	0.0385852	0.0385852	0.0385852	0.0385852	0.0385852	0.0385852	0.0385852	0.0385852	0.0385852	0.0385852	0.0385852	0.0385852	0.0385852	0.0385852	0.0385852	0.0385852	0.0385852	0.0385852
BD1349	II	0.0385852	0.0385852	0.0385852	0.0385852	0.0385852	0.0385852	0.0385852	0.0385852	0.0385852	0.0385852	0.0385852	0.0385852	0.0385852	0.0385852	0.0385852	0.0385852	0.0385852	0.0385852	0.0385852	0.0385852	0.0385852	0.0385852	0.0385852	0.0385852	0.0385852	0.0385852	0.0385852	0.0385852	0.0385852	0.0385852	0.0385852	0.0385852	0.0385852	0.0385852	0.0385852	0.0385852	0.0385852	0.0385852	0.0385852	0.0385852	0.0385852	0.0385852	0.0385852	0.0385852	0.0385852	0.0385852	0.0385852	0.0385852
BD1347	II	0.0385852	0.0385852	0.0385852	0.0385852	0.0385852	0.0385852	0.0385852	0.0385852	0.0385852	0.0385852	0.0385852	0.0385852	0.0385852	0.0385852	0.0385852	0.0385852	0.0385852	0.0385852	0.0385852	0.0385852	0.0385852	0.0385852	0.0385852	0.0385852	0.0385852	0.0385852	0.0385852	0.0385852	0.0385852	0.0385852	0.0385852	0.0385852	0.0385852	0.0385852	0.0385852	0.0385852	0.0385852	0.0385852	0.0385852	0.0385852	0.0385852	0.0385852	0.0385852	0.0385852	0.0385852	0.0385852	0.0385852	0.0385852
BD134	II	0.0385852	0.0385852	0.0385852	0.0385852	0.0385852	0.0385852	0.0385852	0.0385852	0.0385852	0.0385852	0.0385852	0.0385852	0.0385852	0.0385852	0.0385852	0.0385852	0.0385852	0.0385852	0.0385852	0.0385852	0.0385852	0.0385852	0.0385852	0.0385852	0.0385852	0.0385852	0.0385852	0.0385852	0.0385852	0.0385852	0.0385852	0.0385852	0.0385852	0.0385852	0.0385852	0.0385852	0.0385852	0.0385852	0.0385852	0.0385852	0.0385852	0.0385852	0.0385852	0.0385852	0.0385852	0.0385852	0.0385852	0.0385852
BD133	II	0.0385852	0.0385852	0.0385852	0.0385852	0.0385852	0.0385852	0.0385852	0.0385852	0.0385852	0.0385852	0.0385852	0.0385852	0.0385852	0.0385852	0.0385852	0.0385852	0.0385852	0.0385852	0.0385852	0.0385852	0.0385852	0.0385852	0.0385852	0.0385852	0.0385852	0.0385852	0.0385852	0.0385852	0.0385852	0.0385852	0.0385852	0.0385852	0.0385852	0.0385852	0.0385852	0.0385852	0.0385852	0.0385852	0.0385852	0.0385852	0.0385852	0.0385852	0.0385852	0.0385852	0.0385852	0.0385852	0.0385852	0.0385852
BD1320	II	0.0385852	0.0385852	0.0385852	0.0385852	0.0385852	0.0385852	0.0385852	0.0385852	0.0385852	0.0385852	0.0385852	0.0385852	0.0385852	0.0385852	0.0385852	0.0385852	0.0385852	0.0385852	0.0385852	0.0385852	0.0385852	0.0385852	0.0385852	0.0385852	0.0385852	0.0385852	0.0385852	0.0385852	0.0385852	0.0385852	0.0385852	0.0385852	0.0385852	0.0385852	0.0385852	0.0385852	0.0385852	0.0385852	0.0385852	0.0385852	0.0385852	0.0385852	0.0385852	0.0385852	0.0385852	0.0385852	0.0385852	0.0385852
BD1299	II	0.0385852	0.0385852	0.0385852	0.0385852	0.0385852	0.0385852	0.0385852	0.0385852	0.0385852	0.0385852	0.0385852	0.0385852	0.0385852	0.0385852	0.0385852	0.0385852	0.0385852	0.0385852	0.0385852	0.0385852	0.0385852	0.0385852	0.0385852	0.0385852	0.0385852	0.0385852	0.0385852	0.0385852	0.0385852	0.0385852	0.0385852	0.0385852	0.0385852	0.0385852	0.0385852	0.0385852	0.0385852	0.0385852	0.0385852	0.0385852	0.0385852	0.0385852	0.0385852	0.0385852	0.0385852	0.0385852	0.0385852	0.0385852
BD1298	II	0.0385852	0.0385852	0.0385852	0.0385852	0.0385852	0.0385852	0.0385852	0.0385852	0.0385852	0.0385852	0.0385852	0.0385852	0.0385852	0.0385852	0.0385852	0.0385852	0.0385852	0.0385852	0.0385852	0.0385852	0.0385852	0.0385852	0.0385852	0.0385852	0.0385852	0.0385852	0.0385852	0.0385852	0.0385852	0.0385852	0.0385852	0.0385852	0.0385852	0.0385852	0.0385852	0.0385852	0.0385852	0.0385852	0.0385852	0.0385852	0.0385852	0.0385852	0.0385852	0.0385852	0.0385852	0.0385852	0.0385852	0.0385852
SA04	II	0.0385852	0.0385852	0.0385852	0.0385852	0.0385852	0.0385852	0.0385852	0.0385852	0.0385852	0.0385852	0.0385852	0.0385852	0.0385852	0.0385852	0.0385852	0.0385852	0.0385852	0.0385852	0.0385852	0.0385852	0.0385852	0.0385852	0.0385852	0.0385852	0.0385852	0.0385852	0.0385852	0.0385852	0.0385852	0.0385852	0.0385852	0.0385852	0.0385852	0.0385852	0.0385852	0.0385852	0.0385852	0.0385852	0.0385852	0.0385852	0.0385852	0.0385852	0.0385852	0.0385852	0.0385852	0.0385852	0.0385852	0.0385852
BI894	III	0.0385852	0.0385852	0.0385852	0.0385852	0.0385852	0.0385852	0.0385852	0.0385852	0.0385852	0.0385852	0.0385852	0.0385852	0.0385852	0.0385852	0.0385852	0.0385852	0.0385852	0.0385852	0.0385852	0.0385852	0.0385852	0.0385852	0.0385852	0.0385852	0.0385852	0.0385852	0.0385852	0.0385852	0.0385852	0.0385852	0.0385852	0.0385852	0.0385852	0.0385852	0.0385852	0.0385852	0.0385852	0.0385852	0.0385852	0.0385852	0.0385852	0.0385852	0.0385852	0.0385852	0.0385852	0.0385852	0.0385852	0.0385852
BD101	III	0.0385852	0.0385852	0.0385852	0.0385852	0.0385852	0.0385852	0.0385852	0.0385852	0.0385852	0.0385852	0.0385852	0.0385852	0.0385852	0.0385852	0.0385852	0.0385852	0.0385852	0.0385852	0.0385852	0.0385852	0.0385852	0.0385852	0.0385852	0.0385852	0.0385852	0.0385852	0.0385852	0.0385852	0.0385852	0.0385852	0.0385852	0.0385852	0.0385852	0.0385852	0.0385852	0.0385852	0.0385852	0.0385852	0.0385852	0.0385852	0.0385852	0.0385852	0.0385852	0.0385852	0.0385852	0.0385852	0.0385852	0.0385852
127P	III	0.0450161	0.0450161	0.0450161	0.0450161	0.0450161	0.0450161	0.0450161	0.0450161	0.0450161	0.0450161	0.0450161	0.0450161	0.0450161	0.0450161	0.0450161	0.0450161	0.0450161	0.0450161	0.0450161	0.0450161	0.0450161	0.0450161	0.0450161	0.0450161	0.0450161	0.0450161	0.0450161	0.0450161	0.0450161	0.0450161	0.0450161	0.0450161	0.0450161	0.0450161	0.0450161	0.0450161	0.0450161	0.0450161	0.0450161	0.0450161	0.0450161	0.0450161	0.0450161	0.0450161	0.0450161	0.0450161	0.0450161	0.0450161
24P	III	0.0418006	0.0418006	0.0418006	0.0418006	0.0418006	0.0418006	0.0418006	0.0418006	0.0418006	0.0418006	0.0418006	0.0418006	0.0418006	0.0418006	0.0418006	0.0418006	0.0418006	0.0418006	0.0418006	0.0418006	0.0418006	0.0418006	0.0418006	0.0418006	0.0418006	0.0418006	0.0418006	0.0418006	0.0418006	0.0418006	0.0418006	0.0418006	0.0418006	0.0418006	0.0418006	0.0418006	0.0418006	0.0418006	0.0418006	0.0418006	0.0418006	0.0418006	0.0418006	0.0418006	0.0418006	0.0418006	0.0418006	0.0418006
L1203B	IV	0.0803859	0.0803859	0.0803859	0.0803859	0.0803859	0.0803859	0.0803859	0.0803859	0.0803859	0.0803859	0.0803859	0.0803859	0.0803859	0.0803859	0.0803859	0.0803859	0.0803859	0.0803859	0.0803859	0.0803859	0.0803859	0.0803859	0.0803859	0.0803859	0.0803859	0.0803859	0.0803859	0.0803859	0.0803859	0.0803859	0.0803859	0.0803859	0.0803859	0.0803859	0.0803859	0.0803859	0.0803859	0.0803859	0.0803859	0.0803859	0.0803859	0.0803859	0.0803859	0.0803859	0.0803859	0.0803859	0.0803859	0.0803859
1344	IV	0.0707395	0.0707395	0.0707395	0.0707395	0.0707395	0.0707395	0.0707395	0.0707395	0.0707395	0.0707395	0.0707395	0.0707395	0.0707395	0.0707395	0.0707395	0.0707395	0.0707395	0.0707395	0.0707395	0.0707395	0.0707395	0.0707395	0.0707395	0.0707395	0.0707395	0.0707395	0.0707395	0.0707395	0.0707395	0.0707395	0.0707395	0.0707395	0.0707395	0.0707395	0.0707395	0.0707395	0.0707395	0.0707395	0.0707395	0.0707395	0.0707395	0.0707395	0.0707395	0.0707395	0.0707395	0.0707395	0.0707395	0.0707395
SA24	IV	0.0546624	0.0546624	0.0546624	0.0546624	0.0546624	0.0546624	0.0546624	0.0546624	0.0546624	0.0546624	0.0546624	0.0546624	0.0546624	0.0546624	0.0546624	0.0546624	0.0546624	0.0546624	0.0546624	0.0546624	0.0546624	0.0546624	0.0546624	0.0546624	0.0546624	0.0546624	0.0546624	0.0546624	0.0546624	0.0546624	0.0546624	0.0546624	0.0546624	0.0546624	0.0546624	0.0546624	0.0546624	0.0546624	0.0546624	0.0546624	0.0546624	0.0546624	0.0546624	0.0546624	0.0546624	0.0546624	0.0546624	0.0546624
SA72	IV	0.0514469	0.0514469	0.0514469	0.0514469	0.0514469	0.0514469	0.0514469	0.0514469	0.0514469	0.0514469	0.0514469	0.0514469	0.0514469	0.0514469	0.0514469	0.0514469	0.0514469	0.0514469	0.0514469	0.0514469	0.0514469	0.0514469	0.0514469	0.0514469	0.0514469	0.0514469	0.0514469	0.0514469	0.0514469	0.0514469	0.0514469	0.0514469	0.0514469	0.0514469	0.0514469	0.0514469	0.0514469	0.0514469	0.0514469	0.0514469	0.0514469	0.0514469	0.0514469	0.0514469	0.0514469	0.0514469	0.0514469	0.0514469
SA16	IV	0.0514469	0.0514469	0.0514469	0.0514469	0.0514469	0.0514469	0.0514469	0.0514469	0.0514469	0.0514469	0.0514469	0.0514469	0.0514469	0.0514469	0.0514469	0.0514469	0.0514469	0.0514469	0.0514469	0.0514469	0.0514469	0.0514469	0.0514469	0.0514469	0.0514469	0.0514469	0.0514469	0.0514469	0.0514469	0.0514469	0.0514469	0.0514469	0.0514469	0.0514469	0.0514469	0.0514469	0.0514469	0.0514469	0.0514469	0.0514469	0.0514469	0.0514469	0.0514469	0.0514469	0.0514469	0.0514469	0.0514469	0.0514469
SA08	V	0.073955	0.073955	0.073955	0.073955	0.073955	0.073955	0.073955	0.073955	0.073955	0.073955	0.073955	0.073955	0.073955	0.073955	0.073955	0.073955	0.073955	0.073955	0.073955	0.073955	0.073955	0.073955	0.073955	0.073955	0.073955	0.073955	0.073955	0.073955	0.073955	0.073955	0.073955	0.073955	0.073955	0.073955	0.073955	0.073955	0.073955	0.073955	0.073955	0.073955	0.073955	0.073955	0.073955	0.073955	0.073955	0.073955	0.073955	0.073955
SA56	V	0.073955	0.073955	0.073955	0.073955	0.073955	0.073955	0.073955	0.073955	0.073955	0.073955	0.073955	0.073955	0.073955	0.073955	0.073955	0.073955	0.073955	0.073955	0.073955	0.073955	0.073955	0.073955	0.073955	0.073955	0.073955	0.073955	0.073955	0.073955	0.073955	0.073955	0.073955	0.073955	0.073955	0.073955	0.073955	0.073955	0.073955	0.073955	0.073955	0.073955	0.073955	0.073955	0.073955	0.073955	0.073955	0.073955	0.073955	0.073955
SA55	V	0.073955	0.073955	0.073955	0.073955	0.073955	0.073955	0.073955	0.073955	0.073955	0.073955	0.073955	0.073955	0.073955	0.073955	0.073955	0.073955	0.073955	0.073955	0.073955	0.073955	0.073955	0.073955	0.073955	0.073955	0.073955	0.073955	0.073955	0.073955	0.073955	0.073955	0.073955	0.073955	0.073955	0.073955	0.073955	0.073955	0.073955	0.073955	0.073955	0.073955	0.073955	0.073955	0.073955	0.073955	0.073955	0.073955	0.073955	0.073955
SA69	V	0.073955	0.073955	0.073955	0.073955	0.073955	0.073955	0.073955	0.073955	0.073955	0.073955	0.073955	0.073955	0.073955	0.073955	0.073955	0.073955	0.073955	0.073955	0.073955	0.073955	0.073955	0.073955	0.073955	0.073955	0.073955	0.073955	0.073955	0.073955	0.073955	0.073955	0.073955	0.073955	0.073955	0.073955	0.073955	0.073955	0.073955	0.073955	0.073955	0.073955	0.073955	0.073955	0.073955	0.073955	0.073955	0.073955	0.073955	0.073955
SA44	V	0.073955	0.073955	0.073955	0.073955	0.073955	0.073955	0.073955	0.073955	0.073955	0.073955	0.073955	0.073955	0.073955	0.073955	0.073955	0.073955	0.073955	0.073955	0.073955	0.073955	0.073955	0.073955	0.073955	0.073955	0.073955	0.073955	0.073955	0.073955	0.073955	0.073955	0.073955	0.073955	0.073955	0.073955	0.073955	0.073955	0.073955	0.073955	0.073955	0.073955	0.073955	0.073955	0.073955	0.073955	0.073955	0.073955	0.073955	0.073955
SA53	V	0.0707395	0.0707395	0.0707395	0.0707395	0.0707395	0.0707395	0.0707395	0.0707395	0.0707395	0.0707395	0.0707395	0.0707395	0.0707395	0.0707395	0.0707395	0.0707395	0.0707395	0.0707395	0.0707395	0.0707395	0.0707395	0.0707395	0.0707395	0.0707395	0.0707395	0.0707395	0.0707395	0.0707395	0.0707395	0.0707395	0.0707395	0.0707395	0.0707395	0.0707395	0.0707395	0.0707395	0.0707395	0.0707395	0.0707395	0.0707395	0.0707395	0.0707395	0.0707395	0.0707395	0.0707395	0.0707395	0.0707395	0.0707395
81-2837	V	0.073955	0.073955	0.073955	0.073955	0.073955	0.073955	0.073955	0.073955	0.073955	0.073955	0.073955	0.073955	0.073955	0.073955	0.073955	0.073955	0.073955	0.073955	0.073955	0.073955	0.073955	0.073955	0.073955	0.073955	0.073955	0.073955	0.073955	0.073955	0.073955	0.073955	0.073955	0.073955	0.073955	0.073955	0.073955	0.073955	0.073955	0.073955	0.073955	0.073955	0.073955	0.073955	0.073955	0.073955	0.073955	0.073955	0.073955	0.073955
80-6933	V	0.0771704	0.0771704	0.0771704	0.0771704	0.0771704	0.0771704	0.0771704	0.0771704	0.0771704	0.0771704	0.0771704	0.0771704	0.0771704	0.0771704	0.0771704	0.0771704	0.0771704	0.0771704	0.0771704	0.0771704	0.0771704	0.0771704	0.0771704	0.0771704	0.0771704	0.0771704	0.0771704	0.0771704	0.0771704	0.0771704	0.0771704	0.0771704	0.0771704	0.0771704	0.0771704	0.0771704	0.0771704	0.0771704	0.0771704	0.0771704	0.0771704	0.0771704	0.0771704	0.0771704	0.0771704	0.0771704	0.0771704	0.0771704
H989	V	0.0771704	0.0771704	0.0771704	0.0771704	0.0771704	0.0771704	0.0771704	0.0771704	0.0771704	0.0771704	0.0771704	0.0771704	0.0771704	0.0771704	0.0771704	0.0771704	0.0771704	0.0771704	0.0771704	0.0771704	0.0771704	0.0771704	0.0771704	0.0771704	0.0771704	0.0771704	0.0771704	0.0771704	0.0771704	0.0771704	0.0771704	0.0771704	0.0771704	0.0771704	0.0771704	0.0771704	0.0771704	0.0771704	0.0771704	0.0771704	0.0771704	0.0771704	0.0771704	0.0771704	0.0771704	0.0771704	0.0771704	0.0771704
SA27	V	0.0803859	0.0803859	0.0803859	0.0803859	0.0803859	0.0803859	0.0803859	0.0803859	0.0803859	0.0803859	0.0803859	0.0803859	0.0803859	0.0803859	0.0803859	0.0803859	0.0803859	0.0803859	0.0803859	0.0803859	0.0803859	0.0803859	0.0803859	0.0803859	0.0803859	0.0803859	0.0803859	0.0803859	0.0803859	0.0803859	0.0803859	0.0803859	0.0803859	0.0803859	0.0803859	0.0803859	0.0803859	0.0803859	0.0803859	0.0803859	0.0803859	0.0803859	0.0803859	0.0803859	0.0803859	0.0803859	0.0803859	0.0803859
SA73	V	0.0868167	0.0868167	0.0868167	0.0868167	0.0868167	0.0868167	0.0868167	0.0868167	0.0868167	0.0868167	0.0868167	0.0868167	0.0868167	0.0868167	0.0868167	0.0868167	0.0868167	0.0868167	0.0868167	0.0868167	0.0868167	0.0868167	0.0868167	0.0868167	0.0868167	0.0868167	0.0868167	0.0868167	0.0868167	0.0868167	0.0868167	0.0868167	0.0868167	0.0868167	0.0868167	0.0868167	0.0868167	0.0868167	0.0868167	0.0868167	0.0868167	0.0868167	0.0868167	0.0868167	0.0868167	0.0868167	0.0868167	0.0868167
SA45	V	0.0868167	0.0868167	0.0868167	0.0868167	0.0868167	0.0868167	0.0868167	0.0868167	0.0868167	0.0868167	0.0868167	0.0868167	0.0868167	0.0868167	0.0868167	0.0868167	0.0868167	0.0868167	0.0868167	0.0868167	0.0868167	0.0868167	0.0868167	0.0868167	0.0868167	0.0868167	0.0868167	0.0868167	0.0868167	0.0868167	0.0868167	0.0868167	0.0868167	0.0868167	0.0868167	0.0868167	0.0868167	0.0868167	0.0868167	0.0868167	0.0868167	0.0868167	0.0868167	0.0868167	0.0868167	0.0868167	0.0868167	0.0868167
SA29	V	0.0868167	0.0868167	0.0868167	0.0868167	0.0868167	0.0868167	0.0868167	0.0868167	0.0868167	0.0868167	0.0868167	0.0868167	0.0868167	0.0868167	0.0868167	0.0868167	0.0868167	0.0868167	0.0868167	0.0868167	0.0868167	0.0868167	0.0868167	0.0868167	0.0868167	0.0868167	0.0868167	0.0868167	0.0868167	0.0868167	0.0868167	0.0868167	0.0868167	0.0868167	0.0868167	0.0868167	0.0868167	0.0868167	0.0868167	0.0868167	0.0868167	0.0868167	0.0868167	0.0868167	0.0868167	0.0868167	0.0868167	0.0868167
SA46	V	0.0868167	0.0868167	0.0868167	0.0868167	0.0868167	0.0868167	0.0868167	0.0868167	0.0868167	0.0868167	0.0868167	0.0868167	0.0868167	0.0868167	0.0868167	0.0868167	0.0868167	0.0868167	0.0868167	0.0868167	0.0868167	0.0868167	0.0868167	0.0868167	0.0868167	0.0868167	0.0868167	0.0868167	0.0868167	0.0868167	0.0868167	0.0868167	0.0868167	0.0868167	0.0868167	0.0868167	0.0868167	0.0868167	0.0868167	0.0868167	0.0868167	0.0868167	0.0868167	0.0868167	0.0868167	0.0868167	0.0868167	0.0868167
BD35	VI	0.073955	0.073955	0.073955	0.073955	0.073955	0.073955	0.073955	0.073955	0.073955	0.073955	0.073955	0.073955	0.073955	0.073955	0.073955	0.073955	0.073955	0.073955	0.073955	0.073955	0.073955	0.073955	0.073955	0.073955	0.073955	0.073955	0.073955	0.073955	0.073955	0.073955	0.073955	0.073955	0.073955	0.073955	0.073955	0.073955	0.073955	0.073955	0.073955	0.073955	0.073955	0.073955	0.073955	0.073955	0.073955	0.073955	0.073955	0.073955
BD585	VI	0.073955	0.073955	0.073955	0.073955	0.073955	0.073955	0.073955	0.073955	0.073955	0.073955	0.073955	0.073955	0.073955	0.073955	0.073955	0.073955	0.073955	0.073955	0.073955	0.073955	0.073955	0.073955	0.073955	0.073955	0.073955	0.073955	0.073955	0.073955	0.073955	0.073955	0.073955	0.073955	0.073955	0.073955	0.073955	0.073955	0.073955	0.073955	0.073955	0.073955	0.073955	0.073955	0.073955	0.073955	0.073955	0.073955	0.073955	0.073955
BD239	VI	0.073955	0.073955	0.073955	0.073955	0.073955	0.073955	0.073955	0.073955	0.073955	0.073955	0.073955	0.073955	0.073955	0.073955	0.073955	0.073955	0.073955	0.073955	0.073955	0.073955	0.073955	0.073955	0.073955	0.073955	0.073955	0.073955	0.073955	0.073955	0.073955	0.073955	0.073955	0.073955	0.073955	0.073955	0.073955	0.073955	0.073955	0.073955	0.073955	0.073955	0.073955	0.073955	0.073955	0.073955	0.073955	0.073955	0.073955	0.073955
BD319	VI	0.073955	0.073955	0.073955	0.073955	0.073955	0.073955	0.073955	0.073955	0.073955	0.073955	0.073955	0.073955	0.073955	0.073955	0.073955	0.073955	0.073955	0.073955	0.073955	0.073955	0.073955	0.073955	0.073955	0.073955	0.073955	0.073955	0.073955	0.073955	0.073955	0.073955	0.073955	0.073955	0.073955	0.073955	0.073955	0.073955	0.073955	0.073955	0.073955	0.073955	0.073955	0.073955	0.073955	0.073955	0.073955	0.073955	0.073955	0.073955
2069	VI	0.073955	0.073955	0.073955	0.073955	0.073955	0.073955	0.073955	0.073955	0.073955	0.073955	0.073955	0.073955	0.073955	0.073955	0.073955	0.073955	0.073955	0.073955	0.073955	0.073955	0.073955	0.073955	0.073955	0.073955	0.073955	0.073955	0.073955	0.073955	0.073955	0.073955	0.073955	0.073955	0.073955	0.073955	0.073955	0.073955	0.073955	0.073955	0.073955	0.073955	0.073955	0.073955	0.073955	0.073955	0.073955	0.073955	0.073955	0.073955
BD42	VI	0.0771704	0.0771704	0.0771704	0.0771704	0.0771704	0.0771704	0.0771704	0.0771704	0.0771704	0.0771704	0.0771704	0.0771704	0.0771704	0.0771704	0.0771704	0.0771704	0.0771704	0.0771704	0.0771704	0.0771704	0.0771704	0.0771704	0.0771704	0.0771704	0.0771704	0.0771704	0.0771704	0.0771704	0.0771704	0.0771704	0.0771704	0.0771704	0.0771704	0.0771704	0.0771704	0.0771704	0.0771704	0.0771704	0.0771704	0.0771704	0.0771704	0.0771704	0.0771704	0.0771704	0.0771704	0.0771704	0.0771704	0.0771704
BD22	VI	0.0771704	0.0771704	0.0771704	0.0771704	0.0771704	0.0771704	0.0771704	0.0771704	0.0771704	0.0771704	0.0771704	0.0771704	0.0771704	0.0771704	0.0771704	0.0771704	0.0771704	0.0771704	0.0771704	0.0771704	0.0771704	0.0771704	0.0771704	0.0771704	0.0771704	0.0771704	0.0771704	0.0771704	0.0771704	0.0771704	0.0771704	0.0771704	0.0771704	0.0771704	0.0771704	0.0771704	0.0771704	0.0771704	0.0771704	0.0771704	0.0771704	0.0771704	0.0771704	0.0771704	0.0771704	0.0771704	0.0771704	0.0771704
3415-2	VI	0.0675241	0.0675241	0.0675241	0.0675241	0.0675241	0.0675241	0.0675241	0.0675241	0.0675241	0.0675241	0.0675241	0.0675241	0.0675241	0.0675241	0.0675241	0.0675241	0.0675241	0.0675241	0.0675241	0.0675241	0.0675241	0.0675241	0.0675241	0.0675241	0.0675241	0.0675241	0.0675241	0.0675241	0.0675241	0.0675241	0.0675241	0.0675241	0.0675241	0.0675241	0.0675241	0.0675241	0.0675241	0.0675241	0.0675241	0.0675241	0.0675241	0.0675241	0.0675241	0.0675241	0.0675241	0.0675241	0.0675241	0.0675241
BD9	VI	0.0643087	0.0643087	0.0643087	0.0643087	0.0643087	0.0643087	0.0643087	0.0643087	0.0643087	0.0643087	0.0643087	0.0643087	0.0643087	0.0643087	0.0643087	0.0643087	0.0643087	0.0643087	0.0643087	0.0643087	0.0643087	0.0643087	0.0643087	0.0643087	0.0643087	0.0643087	0.0643087	0.0643087	0.0643087	0.0643087	0.0643087	0.0643087	0.0643087	0.0643087	0.0643087	0.0643087	0.0643087	0.0643087	0.0643087	0.0643087	0.0643087	0.0643087	0.0643087	0.0643087	0.0643087	0.0643087	0.0643087	0.0643087
1030	VI	0.0707395	0.0707395	0.0707395	0.0707395	0.0707395	0.0707395	0.0707395	0.0707395	0.0707395	0.0707395	0.0707395	0.0707395	0.0707395	0.0707395	0.0707395	0.0707395	0.0707395	0.0707395	0.0707395	0.0707395	0.0707395	0.0707395	0.0707395	0.0707395	0.0707395	0.0707395	0.0707395	0.0707395	0.0707395	0.0707395	0.0707395	0.0707395	0.0707395	0.0707395	0.0707395	0.0707395	0.0707395	0.0707395	0.0707395	0.0707395	0.0707395	0.0707395	0.0707395	0.0707395	0.0707395	0.0707395	0.0707395	0.0707395
V3	VI	0.0771704	0.0771704	0.0771704	0.0771704	0.0771704	0.0771704	0.0771704	0.0771704	0.0771704	0.0771704	0.0771704	0.0771704	0.0771704	0.0771704	0.0771704	0.0771704	0.0771704	0.0771704	0.0771704	0.0771704	0.0771704	0.0771704	0.0771704	0.0771704	0.0771704	0.0771704	0.0771704	0.0771704	0.0771704	0.0771704	0.0771704	0.0771704	0.0771704	0.0771704	0.0771704	0.0771704	0.0771704	0.0771704	0.0771704	0.0771704	0.0771704	0.0771704	0.0771704	0.0771704	0.0771704	0.0771704	0.0771704	0.0771704
BD141	VI	0.0675241	0.0675241	0.0675241	0.0675241	0.0675241	0.0675241	0.0675241	0.0675241	0.0675241	0.0675241	0.0675241	0.0675241	0.0675241	0.0675241	0.0675241	0.0675241	0.0675241	0.0675241	0.0675241	0.0675241	0.0675241	0.0675241	0.0675241	0.0675241	0.0675241	0.0675241	0.0675241	0.0675241	0.0675241	0.0675241	0.0675241	0.0675241	0.0675241	0.0675241	0.0675241	0.0675241	0.0675241	0.0675241	0.0675241	0.0675241	0.0675241	0.0675241	0.0675241	0.0675241	0.0675241	0.0675241	0.0675241	0.0675241
BD131	VI	0.0675241	0.0675241	0.0675241	0.0675241	0.0675241	0.0675241	0.0675241	0.0675241	0.0675241	0.0675241	0.0675241	0.0675241	0.0675241	0.0675241	0.0675241	0.0675241	0.0675241	0.0675241	0.0675241	0.0675241	0.0675241	0.0675241	0.0675241	0.0675241	0.0675241	0.0675241	0.0675241	0.0675241	0.0675241	0.0675241	0.0675241	0.0675241	0.0675241	0.0675241	0.0675241	0.0675241	0.0675241	0.0675241	0.0675241	0.0675241	0.0675241	0.0675241	0.0675241	0.0675241	0.0675241	0.0675241	0.0675241	0.0675241
649	VI	0.0675241	0.0675241	0.0675241	0.0675241	0.0675241	0.0675241	0.0675241	0.0675241	0.0675241	0.0675241	0.0675241	0.0675241	0.0675241	0.0675241	0.0675241	0.0675241	0.0675241	0.0675241	0.0675241	0.0675241	0.0675241	0.0675241	0.0675241	0.0675241	0.0675241	0.0675241	0.0675241	0.0675241	0.0675241	0.0675241	0.0675241	0.0675241	0.0675241	0.0675241	0.0675241	0.0675241	0.0675241	0.0675241	0.0675241	0.0675241	0.0675241	0.0675241	0.0675241	0.0675241	0.0675241	0.0675241	0.0675241	0.0675241
BD103	VII	0.073955	0.073955	0.073955	0.073955	0.073955	0.073955	0.073955	0.073955	0.073955	0.073955	0.073955	0.073955	0.073955	0.073955	0.073955	0.073955	0.073955	0.073955	0.073955	0.073955	0.073955	0.073955	0.073955	0.073955	0.073955	0.073955	0.073955	0.073955	0.073955	0.073955	0.073955	0.073955	0.073955	0.073955	0.073955	0.073955	0.073955	0.073955	0.073955	0.073955	0.073955	0.073955	0.073955	0.073955	0.073955	0.073955	0.073955	0.073955
BD115	VII	0.073955	0.073955	0.073955	0.073955	0.073955	0.073955	0.073955	0.073955	0.073955	0.073955	0.073955	0.073955	0.073955	0.073955	0.073955	0.073955	0.073955	0.073955	0.073955	0.073955	0.073955	0.073955	0.073955	0.073955	0.073955	0.073955	0.073955	0.073955	0.073955	0.073955	0.073955	0.073955	0.073955	0.073955	0.073955	0.073955	0.073955	0.073955	0.073955	0.073955	0.073955	0.073955	0.073955	0.073955	0.073955	0.073955	0.073955	0.073955
BD1312	VII	0.073955	0.073955	0.073955	0.073955	0.073955	0.073955	0.073955	0.073955	0.073955	0.073955	0.073955	0.073955	0.073955	0.073955	0.073955	0.073955	0.073955	0.073955	0.073955	0.073955	0.073955	0.073955	0.073955	0.073955	0.073955	0.073955	0.073955	0.073955	0.073955	0.073955	0.073955	0.073955	0.073955	0.073955	0.073955	0.073955	0.073955	0.073955	0.073955	0.073955	0.073955	0.073955	0.073955	0.073955	0.073955	0.073955	0.073955	0.073955
BD1303	VII	0.073955	0.073955	0.073955	0.073955	0.073955	0.073955	0.073955	0.073955	0.073955	0.073955	0.073955	0.073955	0.073955	0.073955	0.073955	0.073955	0.073955	0.073955	0.073955	0.073955	0.073955	0.073955	0.073955	0.073955	0.073955	0.073955	0.073955	0.073955	0.073955	0.073955	0.073955	0.073955	0.073955	0.073955	0.073955	0.073955	0.073955	0.073955	0.073955	0.073955	0.073955	0.073955	0.073955	0.073955	0.073955	0.073955	0.073955	0.073955
BD1352	VII	0.073955	0.073955	0.073955	0.073955	0.073955	0.073955	0.073955	0.073955	0.073955	0.073955	0.073955	0.073955	0.073955	0.073955	0.073955	0.073955	0.073955	0.073955	0.073955	0.073955	0.073955	0.073955	0.073955	0.073955	0.073955	0.073955	0.073955	0.073955	0.073955	0.073955	0.073955	0.073955	0.073955	0.073955	0.073955	0.073955	0.073955	0.073955	0.073955	0.073955	0.073955	0.073955	0.073955	0.073955	0.073955	0.073955	0.073955	0.073955
BD193	VII	0.073955	0.073955	0.073955	0.073955	0.073955	0.073955	0.073955	0.073955	0.073955	0.073955	0.073955	0.073955	0.073955	0.073955	0.073955	0.073955	0.073955	0.073955	0.073955	0.073955	0.073955	0.073955	0.073955	0.073955	0.073955	0.073955	0.073955	0.073955	0.073955	0.073955	0.073955	0.073955	0.073955	0.073955	0.073955	0.073955	0.073955	0.073955	0.073955	0.073955	0.073955	0.073955	0.073955	0.073955	0.073955	0.073955	0.073955	0.073955
BD29	VII	0.073955	0.073955	0.073955	0.073955	0.073955	0.073955	0.073955	0.073955	0.073955	0.073955	0.073955	0.073955	0.073955	0.073955	0.073955	0.073955	0.073955	0.073955	0.073955	0.073955	0.073955	0.073955	0.073955	0.073955	0.073955	0.073955	0.073955	0.073955	0.073955	0.073955	0.073955	0.073955	0.073955	0.073955	0.073955	0.073955	0.073955	0.073955	0.073955	0.073955	0.073955	0.073955	0.073955	0.073955	0.073955	0.073955	0.073955	0.073955
BD709	VII	0.073955	0.073955	0.073955	0.073955	0.073955	0.073955	0.073955	0.073955	0.073955	0.073955	0.073955	0.073955	0.073955	0.073955	0.073955	0.073955	0.073955	0.073955	0.073955	0.073955	0.073955	0.073955	0.073955	0.073955	0.073955	0.073955	0.073955	0.073955	0.073955	0.073955	0.073955	0.073955	0.073955	0.073955	0.073955	0.073955	0.073955	0.073955	0.073955	0.073955	0.073955	0.073955	0.073955	0.073955	0.073955	0.073955	0.073955	0.073955
BD708	VII	0.073955	0.073955	0.073955	0.073955	0.073955	0.073955	0.073955	0.073955	0.073955	0.073955	0.073955	0.073955	0.073955	0.073955	0.073955	0.073955	0.073955	0.073955	0.073955	0.073955	0.073955	0.073955	0.073955	0.073955	0.073955	0.073955	0.073955	0.073955	0.073955	0.073955	0.073955	0.073955	0.073955	0.073955	0.073955	0.073955	0.073955	0.073955	0.073955	0.073955	0.073955	0.073955	0.073955	0.073955	0.073955	0.073955	0.073955	0.073955
BD699	VII	0.073955	0.073955	0.073955	0.073955	0.073955	0.073955	0.073955	0.073955	0.073955	0.073955	0.073955	0.073955	0.073955	0.073955	0.073955	0.073955	0.073955	0.073955	0.073955	0.073955	0.073955	0.073955	0.073955	0.073955	0.073955	0.073955	0.073955	0.073955	0.073955	0.073955	0.073955	0.073955	0.073955	0.073955	0.073955	0.073955	0.073955	0.073955	0.073955	0.073955	0.073955	0.073955	0.073955	0.073955	0.073955	0.073955	0.073955	0.073955
BD711	VII	0.073955	0.073955	0.073955	0.073955	0.073955	0.073955	0.073955	0.073955	0.073955	0.073955	0.073955	0.073955	0.073955	0.073955	0.073955	0.073955	0.073955	0.073955	0.073955	0.073955	0.073955	0.073955	0.073955	0.073955	0.073955	0.073955	0.073955	0.073955	0.073955	0.073955	0.073955	0.073955	0.073955	0.073955	0.073955	0.073955	0.073955	0.073955	0.073955	0.073955	0.073955	0.073955	0.073955	0.073955	0.073955	0.073955	0.073955	0.073955
BD1317	VII	0.073955	0.073955	0.073955	0.073955	0.073955	0.073955	0.073955	0.073955	0.073955	0.073955	0.073955	0.073955	0.073955	0.073955	0.073955	0.073955	0.073955	0.073955	0.073955	0.073955	0.073955	0.073955	0.073955	0.073955	0.073955	0.073955	0.073955	0.073955	0.073955	0.073955	0.073955	0.073955	0.073955	0.073955	0.073955	0.073955	0.073955	0.073955	0.073955	0.073955	0.073955	0.073955	0.073955	0.073955	0.073955	0.073955	0.073955	0.073955
719	VII	0.0707395	0.0707395	0.0707395	0.0707395	0.0707395	0.0707395	0.0707395	0.0707395	0.0707395	0.0707395	0.0707395	0.0707395	0.0707395	0.0707395	0.0707395	0.0707395	0.0707395	0.0707395	0.0707395	0.0707395	0.0707395	0.0707395	0.0707395	0.0707395	0.0707395	0.0707395	0.0707395	0.0707395	0.0707395	0.0707395	0.0707395	0.0707395	0.0707395	0.0707395	0.0707395	0.0707395	0.0707395	0.0707395	0.0707395	0.0707395	0.0707395	0.0707395	0.0707395	0.0707395	0.0707395	0.0707395	0.0707395	0.0707395
570	VII	0.0675241	0.0675241	0.0675241	0.0675241	0.0675241	0.0675241	0.0675241	0.0675241	0.0675241	0.0675241	0.0675241	0.0675241	0.0675241	0.0675241	0.0675241	0.0675241	0.0675241	0.0675241	0.0675241	0.0675241	0.0675241	0.0675241	0.0675241	0.0675241	0.0675241	0.0675241	0.0675241	0.0675241	0.0675241	0.0675241	0.0675241	0.0675241	0.0675241	0.0675241	0.0675241	0.0675241	0.0675241	0.0675241	0.0675241	0.0675241	0.0675241	0.0675241	0.0675241	0.0675241	0.0675241	0.0675241	0.0675241	0.0675241
X1	VII	0.0675241	0.0675241	0.0675241	0.0675241	0.0675241	0.0675241	0.0675241	0.0675241	0.0675241	0.0675241	0.0675241	0.0675241	0.0675241	0.0675241	0.0675241	0.0675241	0.0675241	0.0675241	0.0675241	0.0675241	0.0675241	0.0675241	0.0675241	0.0675241	0.0675241	0.0675241	0.0675241	0.0675241	0.0675241	0.0675241	0.0675241	0.0675241	0.0675241	0.0675241	0.0675241	0.0675241	0.0675241	0.0675241	0.0675241	0.0675241	0.0675241	0.0675241	0.0675241	0.0675241	0.0675241	0.0675241	0.0675241	0.0675241
SA13	VII	0.0868167	0.0868167	0.0868167	0.0868167	0.0868167	0.0868167	0.0868167	0.0868167	0.0868167	0.0868167	0.0868167	0.0868167	0.0868167	0.0868167	0.0868167	0.0868167	0.0868167	0.0868167	0.0868167	0.0868167	0.0868167	0.0868167	0.0868167	0.0868167	0.0868167	0.0868167	0.0868167	0.0868167	0.0868167	0.0868167	0.0868167	0.0868167	0.0868167	0.0868167	0.0868167	0.0868167	0.0868167	0.0868167	0.0868167	0.0868167	0.0868167	0.0868167	0.0868167	0.0868167	0.0868167	0.0868167	0.0868167	0.0868167
BD19	VII	0.0707395	0.0707395	0.0707395	0.0707395	0.0707395	0.0707395	0.0707395	0.0707395	0.0707395	0.0707395	0.0707395	0.0707395	0.0707395	0.0707395	0.0707395	0.0707395	0.0707395	0.0707395	0.0707395	0.0707395	0.0707395	0.0707395	0.0707395	0.0707395	0.0707395	0.0707395	0.0707395	0.0707395	0.0707395	0.0707395	0.0707395	0.0707395	0.0707395	0.0707395	0.0707395	0.0707395	0.0707395	0.0707395	0.0707395	0.0707395	0.0707395	0.0707395	0.0707395	0.0707395	0.0707395	0.0707395	0.0707395	0.0707395
BD114	VII	0.0707395	0.0707395	0.0707395	0.0707395	0.0707395	0.0707395	0.0707395	0.0707395	0.0707395	0.0707395	0.0707395	0.0707395	0.0707395	0.0707395	0.0707395	0.0707395	0.0707395	0.0707395	0.0707395	0.0707395	0.0707395	0.0707395	0.0707395	0.0707395	0.0707395	0.0707395	0.0707395	0.0707395	0.0707395	0.0707395	0.0707395	0.0707395	0.0707395	0.0707395	0.0707395	0.0707395	0.0707395	0.0707395	0.0707395	0.0707395	0.0707395	0.0707395	0.0707395	0.0707395	0.0707395	0.0707395	0.0707395	0.0707395
BD21	VII	0.0707395	0.0707395	0.0707395	0.0707395	0.0707395	0.0707395	0.0707395	0.0707395	0.0707395	0.0707395	0.0707395	0.0707395	0.0707395	0.0707395	0.0707395	0.0707395	0.0707395	0.0707395	0.0707395	0.0707395	0.0707395	0.0707395	0.0707395	0.0707395	0.0707395	0.0707395	0.0707395	0.0707395	0.0707395	0.0707395	0.0707395	0.0707395	0.0707395	0.0707395	0.0707395	0.0707395	0.0707395	0.0707395	0.0707395	0.0707395	0.0707395	0.0707395	0.0707395	0.0707395	0.0707395	0.0707395	0.0707395	0.0707395
BD1267	VII	0.0675241	0.0675241	0.0675241	0.0675241	0.0675241	0.0675241	0.0675241	0.0675241	0.0675241	0.0675241	0.0675241	0.0675241	0.0675241	0.0675241	0.0675241	0.0675241	0.0675241	0.0675241	0.0675241	0.0675241	0.0675241	0.0675241	0.0675241	0.0675241	0.0675241	0.0675241	0.0675241	0.0675241	0.0675241	0.0675241	0.0675241	0.0675241	0.0675241	0.0675241	0.0675241	0.0675241	0.0675241	0.0675241	0.0675241	0.0675241	0.0675241	0.0675241	0.0675241	0.0675241	0.0675241	0.0675241	0.0675241	0.0675241
BI825	VII	0.073955	0.073955	0.073955	0.073955	0.073955	0.073955	0.073955	0.073955	0.073955	0.073955	0.073955	0.073955	0.073955	0.073955	0.073955	0.073955	0.073955	0.073955	0.073955	0.073955	0.073955	0.073955	0.073955	0.073955	0.073955	0.073955	0.073955	0.073955	0.073955	0.073955	0.073955	0.073955	0.073955	0.073955	0.073955	0.073955	0.073955	0.073955	0.073955	0.073955	0.073955	0.073955	0.073955	0.073955	0.073955	0.073955	0.073955	0.073955
BD1314	VII	0.073955	0.073955	0.073955	0.073955	0.073955	0.073955	0.073955	0.073955	0.073955	0.073955	0.073955	0.073955	0.073955	0.073955	0.073955	0.073955	0.073955	0.073955	0.073955	0.073955	0.073955	0.073955	0.073955	0.073955	0.073955	0.073955	0.073955	0.073955	0.073955	0.073955	0.073955	0.073955	0.073955	0.073955	0.073955	0.073955	0.073955	0.073955	0.073955	0.073955	0.073955	0.073955	0.073955	0.073955	0.073955	0.073955	0.073955	0.073955
ATCC25836	VII	0.073955	0.073955	0.073955	0.073955	0.073955	0.073955	0.073955	0.073955	0.073955	0.073955	0.073955	0.073955	0.073955	0.073955	0.073955	0.073955	0.073955	0.073955	0.073955	0.073955	0.073955	0.073955	0.073955	0.073955	0.073955	0.073955	0.073955	0.073955	0.073955	0.073955	0.073955	0.073955	0.073955	0.073955	0.073955	0.073955	0.073955	0.073955	0.073955	0.073955	0.073955	0.073955	0.073955	0.073955	0.073955	0.073955	0.073955	0.073955
540	VII	0.0836013	0.0836013	0.0836013	0.0836013	0.0836013	0.0836013	0.0836013	0.0836013	0.0836013	0.0836013	0.0836013	0.0836013	0.0836013	0.0836013	0.0836013	0.0836013	0.0836013	0.0836013	0.0836013	0.0836013	0.0836013	0.0836013	0.0836013	0.0836013	0.0836013	0.0836013	0.0836013	0.0836013	0.0836013	0.0836013	0.0836013	0.0836013	0.0836013	0.0836013	0.0836013	0.0836013	0.0836013	0.0836013	0.0836013	0.0836013	0.0836013	0.0836013	0.0836013	0.0836013	0.0836013	0.0836013	0.0836013	0.0836013
103	VII	0.0836013	0.0836013	0.0836013	0.0836013	0.0836013	0.0836013	0.0836013	0.0836013	0.0836013	0.0836013	0.0836013	0.0836013	0.0836013	0.0836013	0.0836013	0.0836013	0.0836013	0.0836013	0.0836013	0.0836013	0.0836013	0.0836013	0.0836013	0.0836013	0.0836013	0.0836013	0.0836013	0.0836013	0.0836013	0.0836013	0.0836013	0.0836013	0.0836013	0.0836013	0.0836013	0.0836013	0.0836013	0.0836013	0.0836013	0.0836013	0.0836013	0.0836013	0.0836013	0.0836013	0.0836013	0.0836013	0.0836013	0.0836013
BD31	VII	0.0707395	0.0707395	0.0707395	0.0707395	0.0707395	0.0707395	0.0707395	0.0707395	0.0707395	0.0707395	0.0707395	0.0707395	0.0707395	0.0707395	0.0707395	0.0707395	0.0707395	0.0707395	0.0707395	0.0707395	0.0707395	0.0707395	0.0707395	0.0707395	0.0707395	0.0707395	0.0707395	0.0707395	0.0707395	0.0707395	0.0707395	0.0707395	0.0707395	0.0707395	0.0707395	0.0707395	0.0707395	0.0707395	0.0707395	0.0707395	0.0707395	0.0707395	0.0707395	0.0707395	0.0707395	0.0707395	0.0707395	0.0707395
BD233	VII	0.0707395	0.0707395	0.0707395	0.0707395	0.0707395	0.0707395	0.0707395	0.0707395	0.0707395	0.0707395	0.0707395	0.0707395	0.0707395	0.0707395	0.0707395	0.0707395	0.0707395	0.0707395	0.0707395	0.0707395	0.0707395	0.0707395	0.0707395	0.0707395	0.0707395	0.0707395	0.0707395	0.0707395	0.0707395	0.0707395	0.0707395	0.0707395	0.0707395	0.0707395	0.0707395	0.0707395	0.0707395	0.0707395	0.0707395	0.0707395	0.0707395	0.0707395	0.0707395	0.0707395	0.0707395	0.0707395	0.0707395	0.0707395
BD174	VII	0.0707395	0.0707395	0.0707395	0.0707395	0.0707395	0.0707395	0.0707395	0.0707395	0.0707395	0.0707395	0.0707395	0.0707395	0.0707395	0.0707395	0.0707395	0.0707395	0.0707395	0.0707395	0.0707395	0.0707395	0.0707395	0.0707395	0.0707395	0.0707395	0.0707395	0.0707395	0.0707395	0.0707395	0.0707395	0.0707395	0.0707395	0.0707395	0.0707395	0.0707395	0.0707395	0.0707395	0.0707395	0.0707395	0.0707395	0.0707395	0.0707395	0.0707395	0.0707395	0.0707395	0.0707395	0.0707395	0.0707395	0.0707395
BD170	VII	0.0707395	0.0707395	0.0707395	0.0707395	0.0707395	0.0707395	0.0707395	0.0707395	0.0707395	0.0707395	0.0707395	0.0707395	0.0707395	0.0707395	0.0707395	0.0707395	0.0707395	0.0707395	0.0707395	0.0707395	0.0707395	0.0707395	0.0707395	0.0707395	0.0707395	0.0707395	0.0707395	0.0707395	0.0707395	0.0707395	0.0707395	0.0707395	0.0707395	0.0707395	0.0707395	0.0707395	0.0707395	0.0707395	0.0707395	0.0707395	0.0707395	0.0707395	0.0707395	0.0707395	0.0707395	0.0707395	0.0707395	0.0707395
BD1240	VII	0.0707395	0.0707395	0.0707395	0.0707395	0.0707395	0.0707395	0.0707395	0.0707395	0.0707395	0.0707395	0.0707395	0.0707395	0.0707395	0.0707395	0.0707395	0.0707395	0.0707395	0.0707395	0.0707395	0.0707395	0.0707395	0.0707395	0.0707395	0.0707395	0.0707395	0.0707395	0.0707395	0.0707395	0.0707395	0.0707395	0.0707395	0.0707395	0.0707395	0.0707395	0.0707395	0.0707395	0.0707395	0.0707395	0.0707395	0.0707395	0.0707395	0.0707395	0.0707395	0.0707395	0.0707395	0.0707395	0.0707395	0.0707395
BD38	VIII	0.122186	0.122186	0.122186	0.122186	0.122186	0.122186	0.122186	0.122186	0.122186	0.122186	0.122186	0.122186	0.122186	0.122186	0.122186	0.122186	0.122186	0.122186	0.122186	0.122186	0.122186	0.122186	0.122186	0.122186	0.122186	0.122186	0.122186	0.122186	0.122186	0.122186	0.122186	0.122186	0.122186	0.122186	0.122186	0.122186	0.122186	0.122186	0.122186	0.122186	0.122186	0.122186	0.122186	0.122186	0.122186	0.122186	0.122186	0.122186
SA22	VIII	0.118971	0.118971	0.118971	0.118971	0.118971	0.118971	0.118971	0.118971	0.118971	0.118971	0.118971	0.118971	0.118971	0.118971	0.118971	0.118971	0.118971	0.118971	0.118971	0.118971	0.118971	0.118971	0.118971	0.118971	0.118971	0.118971	0.118971	0.118971	0.118971	0.118971	0.118971	0.118971	0.118971	0.118971	0.118971	0.118971	0.118971	0.118971	0.118971	0.118971	0.118971	0.118971	0.118971	0.118971	0.118971	0.118971	0.118971	0.118971
41VC	VIII	0.118971	0.118971	0.118971	0.118971	0.118971	0.118971	0.118971	0.118971	0.118971	0.118971	0.118971	0.118971	0.118971	0.118971	0.118971	0.118971	0.118971	0.118971	0.118971	0.118971	0.118971	0.118971	0.118971	0.118971	0.118971	0.118971	0.118971	0.118971	0.118971	0.118971	0.118971	0.118971	0.118971	0.118971	0.118971	0.118971	0.118971	0.118971	0.118971	0.118971	0.118971	0.118971	0.118971	0.118971	0.118971	0.118971	0.118971	0.118971
43	VIII	0.118971	0.118971	0.118971	0.118971	0.118971	0.118971	0.118971	0.118971	0.118971	0.118971	0.118971	0.118971	0.118971	0.118971	0.118971	0.118971	0.118971	0.118971	0.118971	0.118971	0.118971	0.118971	0.118971	0.118971	0.118971	0.118971	0.118971	0.118971	0.118971	0.118971	0.118971	0.118971	0.118971	0.118971	0.118971	0.118971	0.118971	0.118971	0.118971	0.118971	0.118971	0.118971	0.118971	0.118971	0.118971	0.118971	0.118971	0.118971
129Pt	Other	0.228296	0.228296	0.228296	0.228296	0.228296	0.228296	0.228296	0.228296	0.228296	0.228296	0.228296	0.228296	0.228296	0.228296	0.228296	0.228296	0.228296	0.228296	0.228296	0.228296	0.228296	0.228296	0.228296	0.228296	0.228296	0.228296	0.228296	0.228296	0.228296	0.228296	0.228296	0.228296	0.228296	0.228296	0.228296	0.228296	0.228296	0.228296	0.228296	0.228296	0.228296	0.228296	0.228296	0.228296	0.228296	0.228296	0.228296	0.228296
BD45	Other	0.237942	0.237942	0.237942	0.237942	0.237942	0.237942	0.237942	0.237942	0.237942	0.237942	0.237942	0.237942	0.237942	0.237942	0.237942	0.237942	0.237942	0.237942	0.237942	0.237942	0.237942	0.237942	0.237942	0.237942	0.237942	0.237942	0.237942	0.237942	0.237942	0.237942	0.237942	0.237942	0.237942	0.237942	0.237942	0.237942	0.237942	0.237942	0.237942	0.237942	0.237942	0.237942	0.237942	0.237942	0.237942	0.237942	0.237942	0.237942
[truncated: 152 more columns]
