# Supplementary material for: A Predominant Clonal Thromboembolic Meningoencephalitis Group of Histophilus somni Assigned by Major Outer Membrane Protein Gene Sequencing and Pulsed-Field Gel Electrophoresis
Source: Front Vet Sci. 2018 Sep 19;5:221. doi: 10.3389/fvets.2018.00221 (PMC6156380; doi:10.3389/fvets.2018.00221)
Supplement: Supplementary file 3 [file Table_3.XLSX]

## Sheet: Table S3
Supplementary Table S3. Geographical distribution of MOMP genetic clades of the isolates used in this study.
Host	Country and area		MOMP genetic clades
			Ia	Ib	II	III	IV	V	VI	VII	VIII	Others	Total
Cattle	Japan	Hokkaido	2		1				1				4
		Tohoku	7	5	5				1	1			19
		Kanto	22	6	4	1			1	7			41
		Chubu	13		1				4	4			22
		Kinki	1		1				2	1	1	1	7
		Chugoku and Shikoku	11	4	3					4			22
		Kyusyu	5	2	5					5			17
	USA		6	2	3	2			4	2	1	1	21
	UK		13		1				1	2	1		18
	Switzerland		1		1					3	1		6
	Australia		2			1				1			4
Sheep	USA						2						2
	Canada							3					3
	UK						3	11					14
Total			83	19	25	4	5	14	14	30	4	2	200
