# Supplementary material for: A Predominant Clonal Thromboembolic Meningoencephalitis Group of Histophilus somni Assigned by Major Outer Membrane Protein Gene Sequencing and Pulsed-Field Gel Electrophoresis
Source: Front Vet Sci. 2018 Sep 19;5:221. doi: 10.3389/fvets.2018.00221 (PMC6156380; doi:10.3389/fvets.2018.00221)
Supplement: Supplementary file 4 [file Table_4.XLSX]

## Sheet: Table S4
Supplementary Table S4.
A matrix table and the results of chi-square test to identify associations between isolates possesing the clade Ia MOMP gene and TEME.
		TEME	Non TEME	Total
MOMP genetic clade	Ⅰa	45	26	71
	Non Ⅰa	6	85	91
Total		51	111	162
Chi squared equals 59.6235 with 1 degrees of freedom. The two-tailed P value is less than 0.0001.
