# Supplementary material for: A Predominant Clonal Thromboembolic Meningoencephalitis Group of Histophilus somni Assigned by Major Outer Membrane Protein Gene Sequencing and Pulsed-Field Gel Electrophoresis
Source: Front Vet Sci. 2018 Sep 19;5:221. doi: 10.3389/fvets.2018.00221 (PMC6156380; doi:10.3389/fvets.2018.00221)
Supplement: Supplementary file 5 [file Table_5.XLSX]

## Sheet: Table S5
Supplementary Table S5. Geographical distribution of PFGE clusters of the isolates used in this study.
Host	Country and area		PFGE clusters
			HS1	HS2	HS3	HS4	HS5	HS6	HS7	HS8	HS9	HS10	Others	Total
Cattle	Japan	Hokkaido	2										2	4
		Tohoku	7		2	3	1			1		4	1	19
		Kanto	22		4		2	3		3		3	4	41
		Chubu	13					2					7	22
		Kinki	1				1						5	7
		Chugoku and Shikoku	11		2		2			3		1	3	22
		Kyusyu	5		3	1				1	5	1	1	17
	USA		6							2			13	21
	UK		9		1								8	18
	Switzerland												6	6
	Australia		2										2	4
Sheep	USA								1				1	2
	Canada												3	3
	UK			4					4				6	14
Total			78	4	12	4	6	5	5	10	5	9	62	200
